# Supplementary material for: A survey of HK, HPt, and RR domains and their organization in two-component systems and phosphorelay proteins of organisms with fully sequenced genomes
Source: PeerJ. 2015 Aug 13;3:e1183. doi: 10.7717/peerj.1183 (PMC4558063; doi:10.7717/peerj.1183)
Supplement: Table S9 — Phylum abbreviations are given in Table 1. Here we list all combinations of HK, RR and HPt coding genes found in consecutive positions in the genome, sorted by the number of orphan genes (with no other IST domain coding genes). [file peerj-03-1183-s006.xlsx]

## Sheet: Hoja1
Supplementary table 9. Genomic distribution of all IST domain coding genes per phylum. Phylum abbreviations are given in Table 1. Here we list all combinations of HK, RR and HPt coding genes found in consecutive positions in the genome, sorted by the number of genes in the group. The gene identifier represents the type (HK, RR or HPt) and number of TCS/PR protein domains fused in that gene. Dashe…
		At	Aq	Ar	Ba	Cb	Cd	Cm	L	V	Cf	Cr	Cy	Df	Dt	Dc	El	Ac	Fb	Fi	Fu	Ge	Ni	Nt	Pl	A	B	D	E	G	Z	S	Sy	T	Th	Tt	C	Eu	Ta	Am	Eg	Mi	As	Bs	Ed		total
orphan genes (with no other IST domain coding genes)	RR	6256	71	10	2895	59	0	43	6	171	400	39	2443	65	176	6	4	229	4	13266	224	17	18	49	607	6554	3856	2529	2831	23066	9	3998	62	29	15	92	16	1171	89	5	2	2	68	4	58		71514
	HK	2921	40	4	1332	60	2	208	7	75	280	15	1935	40	111	4	3	98	0	4276	36	8	6	10	207	3004	1136	1368	791	6791	2	1903	20	1	9	61	5	1957	39	0	14	1	45	1	12		28838
	HPt	70	4	0	85	2	0	1	2	6	5	0	88	0	2	0	0	6	0	399	5	1	2	0	16	208	40	84	53	589	0	206	4	9	1	0	2	5	1	2	0	0	44	2	19		1963
	HKRR	187	0	1	883	67	0	0	2	97	100	2	638	13	1	0	0	66	2	189	0	16	3	7	126	1371	688	887	21	3842	16	864	2	0	9	0	0	526	0	9	0	0	29	10	17		10691
	HK1HK2	2	0	0	3	1	0	0	0	0	1	0	44	0	2	0	0	1	0	21	0	0	0	0	0	22	11	2	1	25	0	6	0	0	0	0	0	8	1	0	0	0	4	0	0		155
	RR1RR2	7	0	0	10	1	0	0	0	4	7	0	11	5	1	0	0	3	0	55	0	0	0	1	3	206	29	60	134	454	0	203	0	0	2	0	0	3	0	0	0	0	12	0	1		1212
	HKHPt	12	2	1	4	0	0	0	0	3	0	0	5	0	0	0	0	4	0	117	0	0	0	0	7	25	87	42	1	1303	0	104	1	0	0	0	0	1	0	0	0	0	0	0	0		1719
	RRHPt	2	0	0	1	1	0	0	0	0	0	1	6	0	0	0	0	0	0	17	0	0	0	0	6	17	2	6	3	84	0	0	2	0	0	0	0	0	0	0	0	0	0	0	0		148
	HPt1HPt2	0	0	0	0	0	0	0	0	0	0	0	1	0	0	0	0	0	0	0	0	0	0	0	0	3	0	0	0	3	0	0	0	0	0	0	0	0	0	0	0	0	6	0	0		13
	HKRR1RR2	17	0	0	32	13	0	0	0	10	17	1	132	1	0	0	0	7	2	34	0	0	0	1	22	173	67	69	2	362	0	31	0	0	1	0	0	3	0	4	0	0	0	0	2		1003
	HKRRHPt	2	0	0	43	4	0	1	1	3	7	1	149	2	0	0	0	0	0	17	0	0	0	0	18	85	85	65	8	3734	1	18	0	0	1	1	0	1	0	0	0	0	0	0	0		4247
	HK1HK2HK3	0	0	0	0	0	0	0	0	0	0	0	0	0	0	0	0	0	0	0	0	0	0	0	0	0	0	0	0	0	0	0	0	0	0	0	0	0	0	0	0	0	0	0	0		0
	HK1HK2RR	3	0	0	5	0	0	0	0	0	0	0	9	0	2	0	0	1	0	26	0	0	0	0	0	0	2	19	0	12	0	71	0	0	0	0	0	1	0	0	0	0	16	2	1		170
	RR1RR2HPt	0	0	0	0	0	0	0	0	0	0	0	10	0	0	0	0	0	0	6	0	0	0	0	0	0	3	1	0	11	0	1	0	0	0	0	0	0	0	0	0	0	0	0	0		32
	RR1RR2RR3	0	0	0	0	0	0	0	0	0	0	0	9	0	0	0	0	0	0	0	0	0	0	0	0	0	1	2	0	1	0	0	0	0	0	0	0	0	0	0	0	0	0	0	0		13
	HK1HK2HPt	0	0	0	0	0	0	0	0	0	0	0	0	0	0	0	0	0	0	0	0	0	0	0	0	0	2	4	0	1	0	1	0	0	0	0	0	1	0	0	0	0	0	0	0		9
	HKHPt1HPt2	0	0	0	0	0	0	0	0	0	0	0	0	0	0	0	0	0	0	0	0	0	0	0	2	0	0	3	0	0	0	0	0	0	0	0	0	0	0	0	0	0	0	0	0		5
	HPt1HPt2HPt3	0	0	0	0	0	0	0	0	0	0	0	0	0	0	0	0	0	0	0	0	0	0	0	0	0	0	0	0	0	0	0	0	0	0	0	0	0	0	0	0	0	0	0	0		0
	HK1HK2RR1RR2	0	0	0	0	0	0	0	0	1	0	0	14	0	0	0	0	1	0	0	0	0	0	0	0	14	10	11	0	3	0	0	0	0	0	0	0	0	0	1	0	0	6	3	0		64
	HKRR1HPtRR2	5	0	0	8	10	0	0	0	2	1	1	35	0	0	0	0	1	0	4	0	0	0	1	11	35	46	23	0	149	1	1	1	0	0	2	0	2	0	0	0	0	0	0	0		339
	HK1HK2HPt1HPt2	0	0	0	0	0	0	0	0	0	0	0	0	0	0	0	0	0	0	0	0	0	0	0	0	0	0	0	0	0	0	0	0	0	0	0	0	0	0	0	0	0	0	0	0		0
	HK1HK2RRHPt	0	0	0	0	0	0	0	0	0	0	0	24	0	0	0	0	0	0	0	0	0	0	0	0	0	0	0	0	0	0	0	0	0	0	0	0	0	0	0	0	0	0	0	0		24
	RR1RR2RR3RR4	0	0	0	0	0	0	0	0	0	0	0	0	0	0	0	0	0	0	0	0	0	0	0	0	0	0	0	0	0	0	0	0	0	0	0	0	0	0	0	0	0	0	0	0		0
	HK1HK2HK3RR	0	0	0	0	0	0	0	0	0	0	0	0	0	0	0	0	0	0	0	0	0	0	0	0	0	0	0	0	0	0	0	0	0	0	0	0	0	0	0	0	0	0	0	0		0
	HKRRHPt1HPt2	0	0	0	0	0	0	0	0	1	1	0	15	0	0	0	0	0	0	0	0	0	0	0	0	0	1	0	0	17	0	0	0	0	0	0	0	0	0	0	0	0	0	0	0		35
	HPt1HPt2HPt3HPt4	0	0	0	0	0	0	0	0	0	0	0	0	0	0	0	0	0	0	0	0	0	0	0	0	0	0	0	0	0	0	0	0	0	0	0	0	0	0	0	0	0	0	0	0		0
	HK1HK2HK3HK4	0	0	0	0	0	0	0	0	0	0	0	0	0	0	0	0	0	0	0	0	0	0	0	0	1	0	0	0	0	0	0	0	0	0	0	0	0	0	0	0	0	0	0	0		1
	RR1RR2RR3HPt	0	0	0	0	0	0	0	0	0	2	0	14	0	0	0	0	0	0	0	0	0	0	0	0	0	0	0	0	0	0	0	0	0	0	0	0	0	0	0	0	0	0	0	0		16
	HK1RR1RR2RR3	0	0	0	11	1	0	0	0	1	0	0	20	0	1	0	0	0	0	6	0	0	0	0	4	14	34	16	0	28	0	1	0	0	0	0	0	0	0	1	0	0	0	0	0		138
	HKHPt1HPt2HPt3	0	0	0	0	0	0	0	0	0	0	0	0	0	0	0	0	0	0	0	0	0	0	0	0	0	0	0	0	0	0	0	0	0	0	0	0	0	0	0	0	0	0	0	0		0
	HKRR1RR2HPt1HPt2	0	0	0	0	0	0	0	0	0	0	0	0	0	0	0	0	0	0	0	0	0	0	0	0	0	1	0	0	0	0	0	0	0	0	0	0	0	0	0	0	0	0	0	0		1
	HKRR1RR2RR3HPt	0	0	0	0	0	0	0	0	0	0	0	3	0	0	0	0	0	0	5	0	0	0	0	0	0	0	2	0	8	0	0	0	0	0	0	0	0	0	0	0	0	0	0	0		18
	HKRR1RR2RR3RR4	0	0	0	0	0	0	0	0	0	0	0	0	0	0	0	0	0	0	0	0	0	0	0	0	0	0	0	0	0	0	0	0	0	0	0	0	0	0	0	0	0	0	0	0		0
	HK1HK2RR1RR2HPt	0	0	0	0	0	0	0	0	0	0	0	0	0	0	0	0	0	0	0	0	0	0	0	0	0	0	0	0	0	0	0	0	0	0	0	0	0	0	0	0	0	0	0	0		0
	HK1HK2RRHPt1HPt2	0	0	0	0	0	0	0	0	0	0	0	4	0	0	0	0	0	0	0	0	0	0	0	0	0	0	0	0	0	0	0	0	0	0	0	0	0	0	0	0	0	0	0	0		4
	HK1HK2RR1RR2RR3	0	0	0	0	0	0	0	0	0	0	0	0	0	0	0	0	0	0	0	0	0	0	0	0	1	6	0	0	0	0	0	0	0	0	0	0	0	0	0	0	0	0	0	0		7
	HKRRHPt1HPt2HPt3	0	0	0	0	1	0	0	0	0	0	0	2	0	0	0	0	0	0	0	0	0	0	1	0	0	59	0	0	71	0	0	0	0	0	0	0	0	0	0	0	0	0	0	0		134
	HK1HK2HK3HK4RR1RR2	0	0	0	0	0	0	0	0	0	0	0	0	0	0	0	0	0	0	0	0	0	0	0	0	0	0	2	0	0	0	0	0	0	0	0	0	0	0	0	0	0	0	0	0		2
	HKRR1RR2HPt1HPt2HPt3	0	0	0	0	0	0	0	0	0	0	0	0	0	0	0	0	0	0	0	0	0	0	0	0	0	0	0	0	0	0	0	0	0	0	0	0	0	0	0	0	0	0	0	0		0
	HK1HK2RRHPt1HPt2HPt3	0	0	0	0	0	0	0	0	0	0	0	0	0	0	0	0	0	0	0	0	0	0	0	0	0	1	0	0	0	0	0	0	0	0	0	0	0	0	0	0	0	0	0	0		1
	HKRRHPt1HPt2HPt3HPt4	0	0	0	0	0	0	0	0	0	0	0	2	0	0	0	0	0	0	0	0	0	0	0	1	0	13	0	0	91	0	0	0	0	0	0	0	0	0	0	0	0	0	0	0		107
	HKRR1RR2RR3RR4HPt	0	0	0	0	0	0	0	0	0	0	0	0	0	0	0	0	0	0	0	0	0	0	0	0	0	0	1	0	0	0	0	0	0	0	0	0	0	0	0	0	0	0	0	0		1
	HK1HK2RR1RR2RR3RR4	0	0	0	0	0	0	0	0	0	0	0	0	0	0	0	0	0	0	0	0	0	0	0	0	0	0	0	0	0	0	0	0	0	0	0	0	0	0	0	0	0	0	0	0		0
	HK1HK2RR1RR2HPt1HPt2	0	0	0	0	0	0	0	0	0	0	0	0	0	0	0	0	0	0	0	0	0	0	0	0	1	0	0	0	0	0	0	0	0	0	0	0	0	0	0	0	0	0	0	0		1
	HKRR1RR2RR3RR4RR5HPt	0	0	0	0	0	0	0	0	0	0	0	2	0	0	0	0	0	0	0	0	0	0	0	0	0	0	0	0	0	0	0	0	0	0	0	0	0	0	0	0	0	0	0	0		2
	HKRRHPt1HPt2HPt3HPt4HPt5	0	0	0	0	0	0	0	0	0	0	0	0	0	0	0	0	0	0	0	0	0	0	0	0	0	0	0	0	60	0	0	0	0	0	0	0	0	0	0	0	0	0	0	0		60
	HKRR1RR2RR3HPt1HPt2HPt3	0	0	0	0	0	0	0	0	0	0	0	0	0	0	0	0	0	0	0	0	0	0	0	0	0	0	0	0	0	0	0	0	0	0	0	0	0	0	0	0	0	0	0	0		0
	HKRRHPt1HPt2HPt3HPt4HPt5HPt6	0	0	0	0	0	0	0	0	0	0	0	0	0	0	0	0	0	0	0	0	0	0	0	0	0	0	0	0	1	0	0	0	0	0	0	0	0	0	0	0	0	0	0	0		1
	HKRRHPt1HPt2HPt3HPt4HPt5HPt6HPt7	0	0	0	0	0	0	0	0	0	0	0	0	0	0	0	0	0	0	0	0	0	0	0	0	0	0	0	0	7	0	0	0	0	0	0	0	0	0	0	0	0	0	0	0		7
	HK1HK2RR1RR2RR3RR4RR5RR6HPt	0	0	0	0	0	0	0	0	0	0	0	0	0	0	0	0	0	0	0	0	0	0	0	0	1	0	0	0	0	0	0	0	0	0	0	0	0	0	0	0	0	0	0	0		1
operons with 2 genes	HK-RR	10728	62	4	2337	66	5	109	9	178	445	5	890	59	218	8	1	200	3	29842	301	26	11	52	267	4800	6727	1501	2370	46520	18	2397	71	78	15	93	5	525	44	0	0	0	0	0	0		110990
	RR-RR	102	3	1	68	4	0	3	1	13	33	2	269	5	9	0	0	17	0	150	2	0	2	2	28	387	395	222	9	1984	3	305	0	0	3	1	0	86	4	0	0	0	0	0	12		4125
	HKRRHPt-RR	2	0	0	57	0	0	1	0	3	3	0	22	6	0	0	0	1	0	28	1	2	0	2	16	118	181	64	387	2862	0	10	3	0	0	5	0	1	0	0	0	0	0	0	0		3775
	HKRR-RR	105	0	0	81	9	1	0	0	11	19	1	144	2	0	0	0	4	0	72	10	2	0	0	31	542	473	173	14	691	2	109	1	0	0	1	0	37	0	0	0	0	0	0	0		2535
	HKHPt-RR	14	5	0	5	0	0	0	0	0	0	0	4	1	0	0	0	1	0	302	0	2	0	2	8	180	146	83	8	499	0	26	4	0	0	16	0	65	1	0	0	0	0	0	0		1372
	HK-HK	16	0	0	57	0	0	0	0	1	13	0	73	1	0	0	0	1	0	100	1	1	0	1	3	54	9	58	4	61	0	233	0	0	0	1	0	72	6	0	0	0	0	0	0		766
	RR-HPt	14	0	0	6	1	0	0	0	2	1	0	5	0	0	0	0	1	0	36	3	0	0	0	10	112	28	29	1	398	0	3	1	0	0	0	0	0	0	0	0	0	0	0	0		651
	HKRR-HKRR	3	0	0	2	0	0	0	0	4	3	0	101	1	0	0	0	0	0	10	0	0	1	0	12	21	13	33	2	63	2	5	0	0	0	0	0	16	0	0	0	0	4	0	1		297
	HKRR-RR1RR2	0	0	0	0	0	0	0	0	0	0	0	1	0	0	0	0	0	0	1	0	0	0	0	0	0	2	1	0	2	0	0	0	0	0	0	0	0	0	0	0	0	0	0	0		7
	RR-RR1RR2	1	0	0	0	0	0	0	0	1	0	0	1	0	0	0	0	0	0	4	0	0	0	0	0	177	1	3	2	37	0	1	0	0	0	0	0	1	0	0	0	0	0	0	0		229
	HK-HKRR	4	0	0	22	3	0	0	1	8	8	0	50	0	5	1	0	1	0	6	0	0	0	0	3	29	10	53	3	23	0	214	0	0	0	0	0	25	0	0	0	0	0	0	0		469
	HKRR-HKRR1RR2	0	0	0	0	0	0	0	0	1	1	0	9	0	0	0	0	1	0	6	0	0	0	0	2	7	9	4	0	12	0	0	0	0	0	0	0	0	0	0	0	0	0	0	0		52
	HKRR1RR2-HKRR1RR2	0	0	0	0	0	0	0	0	0	0	0	1	0	0	0	0	0	0	1	0	0	0	0	1	14	2	5	0	1	0	0	0	0	0	0	0	0	0	0	0	0	0	0	0		25
	HKRR1RR2HPt-RR	6	0	0	3	0	0	0	0	2	0	0	34	0	0	0	0	2	1	26	0	0	1	1	8	16	46	29	5	239	0	3	1	0	0	1	0	0	0	0	0	0	0	0	0		424
	HK1HK2HK3-RR1RR2RR3	0	0	0	0	0	0	0	0	0	0	0	0	0	0	0	0	0	0	9	0	0	0	0	0	0	0	0	0	0	0	0	0	0	0	0	0	0	0	0	0	0	0	0	0		9
	HK1HK2-RR	25	2	0	12	0	0	0	0	0	0	0	3	0	6	0	0	0	0	54	1	0	0	0	0	10	8	4	1	32	0	2	0	0	0	0	0	1	0	0	0	0	0	0	0		161
	HK1HK2RR-RR	0	0	0	3	0	0	0	0	0	0	0	3	0	1	0	0	1	0	65	0	0	0	0	0	1	3	0	0	14	0	0	0	0	0	0	0	0	0	0	0	0	0	0	0		91
	HKRR1RR2-RR	5	0	0	4	0	0	0	0	6	6	0	20	0	0	0	0	0	0	1	0	0	0	0	3	37	5	17	5	28	0	4	0	0	0	0	0	7	0	0	0	0	0	0	0		148
	HK-HKRR1RR2	0	0	0	0	1	0	0	0	5	0	0	10	0	0	0	0	0	0	5	0	0	0	0	5	2	8	10	0	25	0	76	0	0	0	0	0	0	0	0	0	0	0	0	0		147
	RR-RR1RR2RR3HPt	0	0	0	0	0	0	0	0	0	0	0	11	0	0	0	0	0	0	0	0	0	0	0	0	0	0	0	0	0	0	0	0	0	0	0	0	0	0	0	0	0	0	0	0		11
	HKRR-HKRR1RR2HPt	0	0	0	0	0	0	0	0	0	0	0	7	1	0	0	0	0	0	0	0	0	0	0	4	2	5	1	0	10	0	0	0	0	0	0	0	0	0	0	0	0	0	0	0		30
	HKRR1RR2-HKRR1RR2RR3	0	0	0	1	0	0	0	0	3	0	0	6	0	0	0	0	0	0	0	0	0	0	0	0	25	2	4	0	0	0	0	0	0	0	0	0	0	0	0	0	0	0	0	0		41
	RR1RR2HPt-RR	0	0	0	0	0	0	0	0	0	0	0	7	0	0	0	0	0	0	2	0	0	0	0	0	3	0	1	0	23	0	0	0	0	0	0	0	0	0	0	0	0	0	0	0		36
	HK-HKRRHPt	1	0	0	1	0	0	0	0	0	0	0	2	0	0	0	0	0	0	0	0	0	0	0	0	3	1	2	0	13	0	1	0	0	0	0	0	0	0	0	0	0	0	0	0		24
	HK-RR1RR2	1	0	0	0	3	0	0	0	0	5	0	0	0	0	0	0	1	0	3	0	0	0	0	0	3	4	6	3	47	0	2	0	0	0	0	0	1	0	0	0	0	0	0	0		79
	RR1RR2-RR1RR2	0	0	0	0	0	0	0	0	0	0	0	1	0	0	0	0	0	0	1	0	0	0	0	0	26	0	3	1	0	0	0	0	0	0	0	0	0	0	0	0	0	0	0	0		32
	HKRR1HPtRR2-HKRR1RR2	1	0	0	1	0	0	0	0	0	0	0	1	0	0	0	0	0	0	0	0	0	0	0	0	2	0	0	0	0	0	0	0	0	0	0	0	0	0	0	0	0	0	0	0		5
	HK-HKRR1HPtRR2	1	0	0	0	0	0	0	0	0	0	0	1	0	0	0	0	0	0	0	0	0	0	0	0	4	0	2	0	1	0	0	0	0	0	0	0	1	0	0	0	0	0	0	0		10
	HKRR-HPt	1	0	0	2	0	0	0	0	0	0	0	5	0	0	0	0	0	0	2	0	0	0	0	0	8	1	12	0	134	0	0	0	0	0	0	0	0	0	0	0	0	0	0	0		165
	HKRR1RR2-HPt	1	0	0	0	0	0	0	0	0	0	0	1	0	0	0	0	0	0	2	0	0	0	0	0	1	0	3	0	2	0	0	0	0	0	0	0	0	0	0	0	0	0	0	0		10
	HK1RR1RR2RR3-RR	3	0	0	3	0	0	0	0	0	0	0	1	0	0	0	0	0	0	7	0	0	0	0	0	13	5	6	0	108	0	1	0	0	0	0	0	0	0	0	0	0	0	0	0		147
	HK1HK2-RR1RR2	0	0	0	2	0	0	0	0	0	0	0	0	0	0	0	0	0	0	45	0	0	0	0	0	19	1	0	0	0	0	0	0	0	0	0	0	0	0	0	0	0	0	0	0		67
	RR-RRHPt	0	0	0	13	0	0	0	0	1	1	0	2	0	0	0	0	4	0	5	0	0	0	1	2	4	9	9	0	18	0	0	0	0	0	0	0	0	0	0	0	0	0	0	0		69
	HK1RR1RR2RR3-HKRR	0	0	0	2	0	0	0	0	0	0	0	2	0	2	0	0	0	0	4	0	0	0	0	0	2	1	5	0	1	0	79	0	0	0	0	0	0	0	0	0	0	0	0	0		98
	HKHPt-RR1RR2	0	0	0	0	0	0	0	0	1	1	0	0	0	0	0	0	0	0	0	0	0	0	0	0	0	0	3	0	0	0	0	0	0	0	0	0	0	0	0	0	0	0	0	0		5
	HK-HK1HK2RR1RR2	0	0	0	0	0	0	0	0	1	0	0	0	0	0	0	0	0	0	0	0	0	0	0	0	0	0	0	0	0	0	0	0	0	0	0	0	0	0	0	0	0	0	0	0		1
	HKHPt-HKRR	0	0	0	0	0	0	0	0	1	0	0	0	0	0	0	0	0	0	0	0	0	0	0	0	0	0	2	0	9	0	4	0	0	0	0	0	0	0	0	0	0	0	0	0		16
	HKRR-RR1RR2RR3	0	0	0	0	0	0	0	0	0	0	0	2	0	0	0	0	0	0	0	0	0	0	0	0	0	0	0	0	0	0	0	0	0	0	0	0	0	0	0	0	0	0	0	0		2
	HKRR1RR2RR3RR4HPt-RR	0	0	0	0	0	0	0	0	0	0	0	4	0	0	0	0	0	0	0	0	0	0	0	0	0	0	0	0	0	0	0	0	0	0	0	0	0	0	0	0	0	0	0	0		4
	HK1HK2RRHPt1HPt2-RR	0	0	0	0	0	0	0	0	0	0	0	1	0	0	0	0	0	0	0	0	0	0	0	0	0	0	0	0	0	0	0	0	0	0	0	0	0	0	0	0	0	0	0	0		1
	HKRR1RR2RR3RR4RR5HPt-RR	0	0	0	0	0	0	0	0	0	0	0	4	0	0	0	0	0	0	0	0	0	0	0	0	0	0	0	0	0	0	0	0	0	0	0	0	0	0	0	0	0	0	0	0		4
	HK-HK1HK2RRHPt	0	0	0	0	0	0	0	0	0	0	0	1	0	0	0	0	0	0	0	0	0	0	0	0	0	0	0	0	0	0	0	0	0	0	0	0	0	0	0	0	0	0	0	0		1
	HK1HK2RR1RR2-RR	0	0	0	0	0	0	0	0	0	0	0	2	0	0	0	0	0	0	0	0	0	0	0	0	0	1	0	0	0	0	0	0	0	0	0	0	0	0	0	0	0	0	0	0		3
	HK1HK2HK3RR-RR	0	0	0	0	0	0	0	0	0	0	0	1	0	0	0	0	0	0	0	0	0	0	0	0	0	0	0	0	0	0	0	0	0	0	0	0	0	0	0	0	0	0	0	0		1
	HK-RR1RR2RR3HPt	0	0	0	0	0	0	0	0	0	0	0	2	0	0	0	0	0	0	0	0	0	0	0	0	0	0	0	0	0	0	0	0	0	0	0	0	0	0	0	0	0	0	0	0		2
	HKRRHPt1HPt2-RR	0	0	0	0	0	0	0	0	0	0	0	2	0	0	0	0	0	0	0	0	0	0	0	9	0	0	0	0	0	0	0	0	0	0	0	0	0	0	0	0	0	0	0	0		11
	HK1HK2RR-HKRR1RR2	0	0	0	0	0	0	0	0	0	0	0	3	0	0	0	0	0	0	0	0	0	0	0	0	1	0	0	0	0	0	0	0	0	0	0	0	0	0	0	0	0	0	0	0		4
	HK-HK1HK2RR	0	0	0	0	0	0	0	0	0	0	0	2	0	0	0	0	0	0	0	0	0	0	0	0	2	1	4	0	0	0	0	0	0	0	0	0	0	0	0	0	0	0	0	0		9
	HK1HK2RR1RR2-HKRR1RR2	0	0	0	0	0	0	0	0	0	0	0	1	0	0	0	0	0	0	0	0	0	0	0	0	0	0	0	0	0	0	0	0	0	0	0	0	0	0	0	0	0	0	0	0		1
	HK-RRHPt	0	0	0	0	0	0	0	0	0	0	0	1	0	0	0	0	0	0	0	0	0	0	0	0	1	2	0	0	5	0	0	0	0	0	0	0	0	0	0	0	0	0	0	0		9
	HK1HK2RR-HKRR	0	0	0	0	0	0	0	0	0	0	0	1	0	0	0	0	0	0	0	0	0	0	0	0	2	0	0	0	0	0	71	0	0	0	0	0	0	0	0	0	0	0	0	0		74
	HK-HK1RR1RR2RR3	0	0	0	0	0	0	0	0	0	0	0	1	0	0	0	0	0	0	1	0	0	0	0	0	1	0	7	0	1	0	0	0	0	0	0	0	0	0	0	0	0	0	0	0		11
	HKRR-RR1RR2RR3HPt	0	0	0	0	0	0	0	0	0	0	0	3	0	0	0	0	0	0	0	0	0	0	0	0	0	0	0	0	0	0	0	0	0	0	0	0	0	0	0	0	0	0	0	0		3
	HKRR1HPtRR2-HKRR1HPtRR2	0	0	0	0	0	0	0	0	0	0	0	1	0	0	0	0	0	0	0	0	0	0	1	0	0	0	1	0	1	0	0	0	0	0	0	0	0	0	0	0	0	0	0	0		4
	HK-HPt	0	0	0	0	0	0	0	0	0	0	0	3	0	0	0	0	0	0	1	0	0	0	0	0	1	2	6	0	19	0	2	0	0	0	0	0	0	0	0	0	0	0	0	0		34
	HKRRHPt1HPt2HPt3HPt4HPt5-RR	0	0	0	0	0	0	0	0	0	0	0	1	0	0	0	0	0	0	0	0	0	0	0	0	0	0	0	0	0	0	0	0	0	0	0	0	0	0	0	0	0	0	0	0		1
	HKRRHPt1HPt2HPt3-RR	0	0	0	0	0	0	0	0	0	0	0	1	0	1	0	0	0	0	0	0	0	0	0	0	0	0	0	0	0	0	0	0	0	0	0	0	0	0	0	0	0	0	0	0		2
	HK-HK1HK2	0	0	0	0	0	0	0	0	0	0	0	2	0	0	0	0	0	0	0	0	0	0	0	0	1	0	0	0	0	0	1	0	0	0	0	0	1	0	0	0	0	0	0	0		5
	HKRR1RR2RR3HPt-RR	0	0	0	0	0	0	0	0	0	0	0	4	0	0	0	0	0	0	1	0	0	0	0	0	0	0	0	0	1	0	0	0	0	0	0	0	0	0	0	0	0	0	0	0		6
	RR-RR1RR2RR3	0	0	0	0	0	0	0	0	0	0	0	2	0	0	0	0	0	0	0	0	0	0	0	0	0	0	0	0	0	0	0	0	0	0	0	0	0	0	0	0	0	0	0	0		2
	HKRR-HKRRHPt	0	0	0	0	0	0	0	0	0	0	0	1	0	0	0	0	0	0	1	0	0	0	0	2	5	2	4	0	3	0	0	0	0	0	0	0	2	0	0	0	0	0	0	0		20
	HK1HK2-HKRR	0	0	0	0	0	0	0	0	0	0	0	0	0	1	0	0	0	0	0	0	0	0	0	0	0	0	0	0	0	0	2	0	0	0	0	0	0	0	0	0	0	0	0	0		3
	HK1HK2RR1RR2-HKRR	0	0	0	0	0	0	0	0	0	0	0	0	0	0	0	0	2	0	0	0	0	0	0	0	0	0	1	0	0	0	0	0	0	0	0	0	0	0	0	0	0	0	0	0		3
	HK1HK2HPt-RR1RR2	0	0	0	0	0	0	0	0	0	0	0	0	0	0	0	0	0	0	2	0	0	0	0	0	0	0	0	0	0	0	0	0	0	0	0	0	0	0	0	0	0	0	0	0		2
	HK1HK2HK3HK4RR1RR2-RR1RR2	0	0	0	0	0	0	0	0	0	0	0	0	0	0	0	0	0	0	2	0	0	0	0	0	0	0	0	0	0	0	0	0	0	0	0	0	0	0	0	0	0	0	0	0		2
	HK1HK2HPt-RR	0	0	0	0	0	0	0	0	0	0	0	0	0	0	0	0	0	0	9	0	0	0	0	0	1	7	3	0	2	0	1	0	0	0	0	0	0	0	0	0	0	0	0	0		23
	HK-HKHPt	0	0	0	0	0	0	0	0	0	0	0	0	0	0	0	0	0	0	1	0	0	0	0	0	0	1	4	4	1	0	0	0	0	0	0	0	0	0	0	0	0	0	0	0		11
	HPt-RR1RR2	0	0	0	0	0	0	0	0	0	0	0	0	0	0	0	0	0	0	6	0	0	0	0	0	0	0	1	0	2	0	0	0	0	0	0	0	0	0	0	0	0	0	0	0		9
	RRHPt-RRHPt	0	0	0	0	0	0	0	0	0	0	0	0	0	0	0	0	0	0	1	0	0	0	0	0	0	0	0	0	0	0	0	0	0	0	0	0	0	0	0	0	0	0	0	0		1
	HKHPt1HPt2-RR	0	0	0	0	0	0	0	0	0	0	0	0	0	0	0	0	0	0	1	0	0	0	0	1	2	0	11	0	2	0	0	0	0	0	0	0	1	0	0	0	0	0	0	0		18
	HKHPt1HPt2HPt3-RR	0	0	0	0	0	0	0	0	0	0	0	0	0	0	0	0	0	0	1	0	0	0	0	0	0	0	11	0	1	0	0	0	0	0	0	0	0	0	0	0	0	0	0	0		13
	HKRRHPt1HPt2-RR1RR2	0	0	0	0	0	0	0	0	0	0	0	0	0	0	0	0	0	0	0	0	0	0	0	1	0	0	0	0	0	0	0	0	0	0	0	0	0	0	0	0	0	0	0	0		1
	HKRR-HKRR1RR2RR3HPt	0	0	0	0	0	0	0	0	0	0	0	0	0	0	0	0	0	0	0	0	0	0	0	1	0	0	0	0	1	0	0	0	0	0	0	0	0	0	0	0	0	0	0	0		2
	HKRR-RRHPt	0	0	0	0	0	0	0	0	0	0	0	0	0	0	0	0	0	0	0	0	0	0	0	1	1	1	0	0	3	0	0	0	0	0	0	0	0	0	0	0	0	0	0	0		6
	HKRRHPt-RR1RR2	0	0	0	0	0	0	0	0	0	0	0	0	0	0	0	0	0	0	0	0	0	0	0	1	1	1	0	0	7	0	0	0	0	0	0	0	0	0	0	0	0	0	0	0		10
	RR1RR2-RR1RR2RR3RR4	0	0	0	0	0	0	0	0	0	0	0	0	0	0	0	0	0	0	0	0	0	0	0	0	1	0	0	0	0	0	0	0	0	0	0	0	0	0	0	0	0	0	0	0		1
	HPt1HPt2-RR1RR2	0	0	0	0	0	0	0	0	0	0	0	0	0	0	0	0	0	0	0	0	0	0	0	0	1	0	0	0	0	0	0	0	0	0	0	0	0	0	0	0	0	0	0	0		1
	HK1HK2RR1RR2-RR1RR2	0	0	0	0	0	0	0	0	0	0	0	0	0	0	0	0	0	0	0	0	0	0	0	0	3	0	0	0	0	0	0	0	0	0	0	0	0	0	0	0	0	0	0	0		3
	HKRRHPt-RRHPt	0	0	0	0	0	0	0	0	0	0	0	0	0	0	0	0	0	0	0	0	0	0	0	0	3	0	0	0	0	0	0	0	0	0	0	0	0	0	0	0	0	0	0	0		3
	HK1RR1RR2RR3-RR1RR2	0	0	0	0	0	0	0	0	0	0	0	0	0	0	0	0	0	0	0	0	0	0	0	0	11	0	0	0	0	0	0	0	0	0	0	0	0	0	0	0	0	0	0	0		11
	HKRRHPt-HPt	0	0	0	0	0	0	0	0	0	0	0	0	0	0	0	0	0	0	0	0	0	0	0	0	3	0	1	0	4	0	0	0	0	0	0	0	0	0	0	0	0	0	0	0		8
	HPt-HPt	0	0	0	0	0	0	0	0	0	0	0	0	0	0	0	0	0	0	0	0	0	0	0	0	4	0	0	0	0	0	0	0	1	0	0	0	0	0	0	0	0	2	0	4		11
	HKRR1HPtRR2-RR1RR2	0	0	0	0	0	0	0	0	0	0	0	0	0	0	0	0	0	0	0	0	0	0	0	0	0	7	0	0	0	0	5	0	0	0	0	0	0	0	0	0	0	0	0	0		12
	HKRR1RR2-RR1RR2	0	0	0	0	0	0	0	0	0	0	0	0	0	0	0	0	0	0	0	0	0	0	0	0	0	1	0	0	0	0	2	0	0	0	0	0	0	0	0	0	0	0	0	0		3
	HK-RR1RR2RR3	0	0	0	0	0	0	0	0	0	0	0	0	0	0	0	0	0	0	0	0	0	0	0	0	0	1	0	0	0	0	0	0	0	0	0	0	0	0	0	0	0	0	0	0		1
	HKRR-HPt1HPt2HPt3	0	0	0	0	0	0	0	0	0	0	0	0	0	0	0	0	0	0	0	0	0	0	0	0	0	1	0	0	0	0	0	0	0	0	0	0	0	0	0	0	0	0	0	0		1
	HK1HK2RR-HK1HK2RR	0	0	0	0	0	0	0	0	0	0	0	0	0	0	0	0	0	0	0	0	0	0	0	0	0	0	2	0	0	0	0	0	0	0	0	0	0	0	0	0	0	0	0	0		2
	HKRR1RR2-HKRRHPt	0	0	0	0	0	0	0	0	0	0	0	0	0	0	0	0	0	0	0	0	0	0	0	0	0	0	1	0	0	0	1	0	0	0	0	0	0	0	0	0	0	0	0	0		2
	HKRR1RR2HPt1HPt2-RR	0	0	0	0	0	0	0	0	0	0	0	0	0	0	0	0	0	0	0	0	0	0	0	0	0	0	1	0	0	0	0	0	0	0	0	0	0	0	0	0	0	0	0	0		1
	HKRR1RR2-HKRR1RR2RR3RR4	0	0	0	0	0	0	0	0	0	0	0	0	0	0	0	0	0	0	0	0	0	0	0	0	0	0	3	0	0	0	0	0	0	0	0	0	0	0	0	0	0	0	0	0		3
	HKRR1RR2RR3RR4-RR	0	0	0	0	0	0	0	0	0	0	0	0	0	0	0	0	0	0	0	0	0	0	0	0	0	0	3	0	0	0	0	0	0	0	0	0	0	0	0	0	0	0	0	0		3
	HKRR-RR1RR2HPt	0	0	0	0	0	0	0	0	0	0	0	0	0	0	0	0	0	0	0	0	0	0	0	0	0	0	0	0	1	0	0	0	0	0	0	0	0	0	0	0	0	0	0	0		1
	HK1HK2RRHPt-RR	0	0	0	0	0	0	0	0	0	0	0	0	0	0	0	0	0	0	0	0	0	0	0	0	0	0	0	0	1	0	0	0	0	0	0	0	0	0	0	0	0	0	0	0		1
	HKRR-HKRR1RR2RR3HPt1HPt2HPt3	0	0	0	0	0	0	0	0	0	0	0	0	0	0	0	0	0	0	0	0	0	0	0	0	0	0	0	0	1	0	0	0	0	0	0	0	0	0	0	0	0	0	0	0		1
	HKRR-HPt1HPt2HPt3HPt4	0	0	0	0	0	0	0	0	0	0	0	0	0	0	0	0	0	0	0	0	0	0	0	0	0	0	0	0	1	0	0	0	0	0	0	0	0	0	0	0	0	0	0	0		1
	HK-HPt1HPt2	0	0	0	0	0	0	0	0	0	0	0	0	0	0	0	0	0	0	0	0	0	0	0	0	0	0	0	0	1	0	0	0	0	0	0	0	0	0	0	0	0	0	0	0		1
	HK-RR1RR2HPt	0	0	0	0	0	0	0	0	0	0	0	0	0	0	0	0	0	0	0	0	0	0	0	0	0	0	0	0	1	0	0	0	0	0	0	0	0	0	0	0	0	0	0	0		1
	HK1RR1RR2RR3-HK1RR1RR2RR3	0	0	0	0	0	0	0	0	0	0	0	0	0	0	0	0	0	0	0	0	0	0	0	0	0	0	0	0	1	0	0	0	0	0	0	0	0	0	0	0	0	0	0	0		1
	HKRRHPt-RR1RR2RR3HPt	0	0	0	0	0	0	0	0	0	0	0	0	0	0	0	0	0	0	0	0	0	0	0	0	0	0	0	0	1	0	0	0	0	0	0	0	0	0	0	0	0	0	0	0		1
	HKRR1HPtRR2-HPt	0	0	0	0	0	0	0	0	0	0	0	0	0	0	0	0	0	0	0	0	0	0	0	0	0	0	0	0	0	0	1	0	0	0	0	0	0	0	0	0	0	0	0	0		1
	HKRR1HPtRR2-HKRRHPt	0	0	0	0	0	0	0	0	0	0	0	0	0	0	0	0	0	0	0	0	0	0	0	0	0	0	0	0	0	0	1	0	0	0	0	0	0	0	0	0	0	0	0	0		1
	HKRRHPt-HKRRHPt	0	0	0	0	0	0	0	0	0	0	0	0	0	0	0	0	0	0	0	0	0	0	0	0	0	0	0	0	0	0	3	0	0	0	0	0	0	0	0	0	0	0	0	0		3
operons with 3 genes	HK-RR-RR	196	1	0	72	7	0	0	0	9	34	0	62	1	6	0	0	12	1	210	1	2	0	8	12	314	286	158	11	1412	0	13	1	0	1	1	0	25	2	0	0	0	0	0	0		2858
	HKHPt-RR-RR	3	2	0	4	0	0	0	0	0	0	0	0	0	0	0	0	1	0	57	0	0	0	1	1	38	9	20	3	575	0	186	0	0	0	1	0	53	1	0	0	0	0	0	0		955
	HK-HKRR-RR	15	0	0	16	4	0	0	0	1	7	0	58	0	0	0	1	6	0	13	0	0	0	0	5	81	77	57	3	66	0	83	0	0	0	0	0	13	0	0	0	0	0	0	0		506
	HK-HK-RR	46	1	0	65	5	0	0	0	2	9	0	16	2	4	0	0	0	0	120	1	0	0	2	2	78	40	43	12	236	0	5	0	0	0	0	0	12	1	0	0	0	0	0	0		702
	HKRR-HKRR-RR	0	0	0	4	0	0	0	0	3	1	0	34	0	0	0	0	2	0	3	0	0	0	0	0	3	14	7	4	61	0	2	0	0	0	0	0	1	0	0	0	0	0	0	0		139
	HKRR1RR2-HKRR1RR2HPt-RR	0	0	0	0	0	0	0	0	0	0	0	1	1	0	0	0	0	0	0	0	0	0	0	0	1	3	0	0	3	0	0	0	0	0	0	0	0	0	0	0	0	0	0	0		9
	HKRR-RR-RR	5	0	0	2	2	0	0	0	1	4	0	11	1	1	0	0	2	0	7	0	0	0	0	5	30	10	37	3	20	0	3	0	0	0	0	0	6	0	0	0	0	0	0	0		150
	RR-RR-RR	2	0	0	8	0	0	0	0	2	0	0	14	0	3	0	0	2	0	13	0	1	0	1	2	39	10	13	2	13	0	5	1	0	0	0	0	1	0	0	0	0	0	0	2		134
	HK-HK-HKRR	0	0	0	3	0	0	0	0	0	0	0	7	0	0	0	0	0	0	0	0	0	0	0	0	0	0	7	0	1	0	2	0	0	0	0	0	1	0	0	0	0	0	0	0		21
	HK-RR-RR1RR2RR3HPt	0	0	0	0	0	0	0	0	0	1	0	12	0	0	0	0	0	0	0	0	0	0	0	0	0	0	0	0	0	0	0	0	0	0	0	0	0	0	0	0	0	0	0	0		13
	HK-HK-HK	3	0	0	10	0	0	0	0	1	0	1	4	0	0	0	0	0	0	9	0	0	0	0	0	15	0	0	0	2	0	2	0	0	0	0	0	12	0	0	0	0	0	0	0		59
	HKRR-HKRR-HKRR	0	0	0	1	0	0	0	0	0	0	0	5	0	0	0	0	0	0	0	0	0	0	0	0	0	3	1	0	10	0	0	0	0	0	0	0	0	0	0	0	0	0	0	1		21
	HKRRHPt-RR-RR	0	0	0	3	0	0	0	0	2	4	0	5	1	0	0	0	0	0	1	0	0	0	1	2	71	41	12	0	261	0	0	3	0	1	0	0	0	0	0	0	0	0	0	0		408
	HPt-RR-RR	0	0	0	4	0	0	0	0	0	0	0	1	0	0	0	0	0	0	6	0	0	0	1	0	5	2	2	0	35	0	2	0	0	0	0	0	0	0	0	0	0	0	0	0		58
	HK-HKRR-HKRR	0	0	0	0	0	0	0	0	1	0	0	10	0	0	0	0	0	0	0	0	0	0	0	0	1	0	3	0	2	0	1	0	0	0	0	0	0	0	0	0	0	0	0	0		18
	HK1HK2RR-RR-RR	1	0	0	0	0	0	0	0	0	0	0	0	0	0	0	0	1	0	4	0	0	0	0	0	3	0	0	0	1	0	0	0	0	0	0	0	0	0	0	0	0	0	0	0		10
	HK1RR1RR2RR3-HKRRHPt-RR	4	0	0	0	0	0	0	0	1	0	0	0	0	0	0	0	0	0	0	0	0	0	0	0	0	1	1	0	0	0	0	0	0	0	0	0	0	0	0	0	0	0	0	0		7
	HK-HKHPt-RR	3	0	0	0	0	0	0	0	0	0	0	1	0	0	0	0	0	0	2	0	0	0	0	1	0	1	5	0	1	0	0	0	0	0	0	0	0	1	0	0	0	0	0	0		15
	HK-HKRR1RR2-HKRR1RR2	1	0	0	0	0	0	0	0	0	0	0	0	0	0	0	0	0	0	0	0	0	0	0	0	0	0	0	0	0	0	0	0	0	0	0	0	0	0	0	0	0	0	0	0		1
	HK-HKRRHPt-RR	2	0	0	0	0	0	0	0	0	1	0	2	0	0	0	0	0	0	2	1	0	0	0	0	3	2	12	1	117	0	1	0	0	0	0	0	0	0	0	0	0	0	0	0		144
	HK-HPt-RR	8	1	0	12	0	0	0	0	0	0	0	0	0	0	0	0	0	0	15	0	0	0	0	0	9	20	12	0	54	0	1	0	0	0	0	0	0	6	0	0	0	0	0	0		138
	HKRR-HKRR1HPtRR2-RR	1	0	0	0	0	0	0	0	0	0	0	4	0	0	0	0	0	0	0	0	0	0	0	0	2	1	5	0	1	0	0	0	0	0	0	0	0	0	0	0	0	0	0	0		14
	RR-RR-RRHPt	1	0	0	0	0	0	0	0	0	0	0	0	0	0	0	0	0	0	0	0	0	0	0	0	0	2	1	0	2	0	0	0	0	0	0	0	0	0	0	0	0	0	0	0		6
	HKRR1RR2-RR-RR1RR2RR3HPt	1	0	0	0	0	0	0	0	0	0	0	1	0	0	0	0	0	0	0	0	0	0	0	0	0	0	4	0	0	0	0	0	0	0	0	0	0	0	0	0	0	0	0	0		6
	HK-RR-RR1RR2	1	0	0	1	1	0	0	0	0	0	0	1	0	0	0	0	0	0	1	0	0	0	0	0	1	3	4	0	15	0	0	0	0	0	0	0	0	0	0	0	0	0	0	0		28
	HK1HK2-RR-RR	3	0	0	0	0	0	0	0	0	0	0	1	0	0	0	0	0	0	0	0	0	0	0	0	0	0	1	0	0	0	0	0	0	0	0	0	0	0	0	0	0	0	0	0		5
	HK-RR-RRHPt	0	0	0	1	0	0	0	0	0	0	0	2	0	0	0	0	0	0	0	0	0	0	0	0	1	0	1	0	6	0	0	0	0	0	0	0	0	0	0	0	0	0	0	0		11
	HK1RR1RR2RR3-HKRR-RR	0	0	0	15	0	0	0	0	0	0	0	0	0	0	0	0	0	0	4	0	0	0	0	0	0	0	0	0	3	0	0	0	0	0	0	0	0	0	0	0	0	0	0	0		22
	HKRR1RR2-RR-RRHPt	0	0	0	2	0	0	0	0	0	0	1	0	0	0	0	0	0	0	0	0	0	0	0	0	0	0	1	0	0	0	0	0	0	0	0	0	0	0	0	0	0	0	0	0		4
	HKHPt-HPt-RR	0	0	0	1	0	0	0	0	0	0	0	0	0	0	0	0	0	0	0	0	0	0	0	0	0	0	6	0	1	0	0	0	0	0	0	0	0	0	0	0	0	0	0	0		8
	HKRR-HKRRHPt-RR	0	0	0	1	0	0	0	0	0	0	0	5	0	0	0	0	0	0	9	0	0	0	0	0	1	12	5	0	8	1	0	0	0	0	0	0	1	0	0	0	0	0	0	0		43
	HK-HKRR1HPtRR2-RR	0	0	0	2	1	0	0	0	0	0	0	3	0	0	0	0	0	0	1	0	0	0	0	0	0	3	1	0	11	0	0	0	0	0	0	0	0	0	0	0	0	0	0	0		22
	HKRR-HPt-RR	0	0	0	1	0	0	0	0	0	0	0	2	0	0	0	0	0	0	7	0	0	0	0	1	4	19	5	5	38	0	4	0	0	0	0	0	0	0	0	0	0	0	0	0		86
	HK-HK-HKRR1HPtRR2	0	0	0	1	0	0	0	0	0	0	0	0	0	0	0	0	0	0	0	0	0	0	0	0	0	0	0	0	0	0	0	0	0	0	0	0	0	0	0	0	0	0	0	0		1
	HKRR-HKRR1RR2-RR	0	0	0	1	0	0	0	0	1	0	0	8	0	0	0	0	0	0	3	0	0	0	1	0	6	1	3	0	18	0	0	0	0	0	0	0	1	0	0	0	0	0	0	0		43
	HKRR1HPtRR2-HPt-RR	0	0	0	1	0	0	0	0	0	0	0	0	0	0	0	0	0	0	0	0	0	0	0	0	0	1	0	0	0	0	0	0	0	0	0	0	0	0	0	0	0	0	0	0		2
	HK-HK-RR1RR2	0	0	0	0	1	0	0	0	0	0	0	0	0	0	0	0	0	0	0	0	0	0	0	0	0	0	1	0	0	0	0	0	0	0	0	0	0	0	0	0	0	0	0	0		2
	HKRR1RR2-HKRR1RR2-RR	0	0	0	0	0	0	0	0	1	0	0	0	0	0	0	0	0	0	0	0	0	0	1	0	1	0	0	0	1	0	0	0	0	0	0	0	0	0	0	0	0	0	0	0		4
	HKRRHPt-RR-RR1RR2	0	0	0	0	0	0	0	0	1	0	0	0	0	0	0	0	0	0	0	0	0	0	0	0	1	0	1	0	122	0	0	0	0	0	0	0	0	0	0	0	0	0	0	0		125
	HK-HKRR-HKRR1RR2	0	0	0	0	0	0	0	0	0	1	0	0	0	0	0	0	0	0	0	0	0	0	0	0	0	2	2	0	2	0	0	0	0	0	0	0	0	0	0	0	0	0	0	0		7
	HK1HK2RRHPt-RR-RR	0	0	0	0	0	0	0	0	0	3	0	3	0	0	0	0	0	0	0	0	0	0	0	0	0	0	1	0	0	0	0	0	0	0	0	0	0	0	0	0	0	0	0	0		7
	HKRR1RR2-RR-RR	0	0	0	0	0	0	0	0	0	3	0	3	0	0	0	0	0	0	8	0	0	0	1	1	6	0	11	0	5	1	0	0	0	0	0	0	0	0	0	0	0	0	0	0		39
	HK-HK1HK2-HKRR	0	0	0	0	0	0	0	0	0	1	0	0	0	0	0	0	0	0	0	0	0	0	0	0	0	0	0	0	0	0	0	0	0	0	0	0	0	0	0	0	0	0	0	0		1
	HK-HK1RR1RR2RR3-RR	0	0	0	0	0	0	0	0	0	0	0	1	0	0	0	0	0	0	0	0	0	0	0	0	0	1	0	0	24	0	0	0	0	0	0	0	0	0	0	0	0	0	0	0		26
	HKRR-HKRR-HKRR1RR2	0	0	0	0	0	0	0	0	0	0	0	1	0	0	0	0	0	0	0	0	0	0	0	0	0	0	0	0	1	0	0	0	0	0	0	0	0	0	0	0	0	0	0	0		2
	HKRR1RR2-RR-RR1RR2HPt	0	0	0	0	0	0	0	0	0	0	0	2	0	0	0	0	0	0	0	0	0	0	0	0	0	0	0	0	2	0	0	0	0	0	0	0	0	0	0	0	0	0	0	0		4
	RR-RR1RR2RR3-RRHPt	0	0	0	0	0	0	0	0	0	0	0	1	0	0	0	0	0	0	0	0	0	0	0	0	0	0	0	0	0	0	0	0	0	0	0	0	0	0	0	0	0	0	0	0		1
	HKRR-RR-RRHPt	0	0	0	0	0	0	0	0	0	0	0	2	0	0	0	0	0	0	1	0	0	0	0	0	3	0	0	1	1	0	0	0	0	0	0	0	0	0	0	0	0	0	0	0		8
	HK-HK1HK2RR1RR2-RR	0	0	0	0	0	0	0	0	0	0	0	1	0	0	0	0	0	0	0	0	0	0	0	0	0	1	0	0	0	0	0	0	0	0	0	0	0	0	0	0	0	0	0	0		2
	HK1HK2RR-HKRR1RR2-RR	0	0	0	0	0	0	0	0	0	0	0	3	0	0	0	0	0	0	0	0	0	0	0	0	0	0	0	0	0	0	0	0	0	0	0	0	0	0	0	0	0	0	0	0		3
	HK-HKRR-HPt	0	0	0	0	0	0	0	0	0	0	0	2	0	0	0	0	0	0	0	0	0	0	0	0	0	1	0	0	0	0	1	0	0	0	0	0	0	0	0	0	0	0	0	0		4
	HK1HK2RR-HK1HK2RR-RR	0	0	0	0	0	0	0	0	0	0	0	1	0	0	0	0	0	0	0	0	0	0	0	0	0	0	0	0	0	0	0	0	0	0	0	0	0	0	0	0	0	0	0	0		1
	HK1HK2RR-HKRR-RR	0	0	0	0	0	0	0	0	0	0	0	1	0	0	0	0	0	0	0	0	0	0	0	0	0	0	0	0	1	0	0	0	0	0	0	0	0	0	0	0	0	0	0	0		2
	HK-HK1HK2RR-HKRR	0	0	0	0	0	0	0	0	0	0	0	1	0	0	0	0	2	0	0	0	0	0	0	0	0	0	0	0	0	0	1	0	0	0	0	0	0	0	0	0	0	0	0	0		4
	HK-RR-RR1RR2HPt	0	0	0	0	0	0	0	0	0	0	0	1	0	0	0	0	0	0	2	0	0	0	0	1	0	0	0	0	4	0	0	0	0	0	0	0	0	0	0	0	0	0	0	0		8
	HKRR-RR-RR1RR2RR3HPt	0	0	0	0	0	0	0	0	0	0	0	2	0	0	0	0	0	0	0	0	0	0	0	0	0	0	0	0	0	0	0	0	0	0	0	0	0	0	0	0	0	0	0	0		2
	HKRRHPt1HPt2-RR-RR	0	0	0	0	0	0	0	0	0	0	0	3	0	4	0	0	0	0	0	0	0	0	0	0	0	0	0	0	0	0	0	0	0	0	0	0	0	0	0	0	0	0	0	0		7
	RR-RR-RR1RR2RR3HPt	0	0	0	0	0	0	0	0	0	0	0	1	0	0	0	0	0	0	0	0	0	0	0	0	0	0	0	0	0	0	0	0	0	0	0	0	0	0	0	0	0	0	0	0		1
	HK-HK1HK2RR1RR2-HKRR1RR2	0	0	0	0	0	0	0	0	0	0	0	1	0	0	0	0	0	0	0	0	0	0	0	0	0	0	0	0	0	0	0	0	0	0	0	0	0	0	0	0	0	0	0	0		1
	HK1RR1RR2RR3-RR-RR	0	0	0	0	0	0	0	0	0	0	0	1	0	0	0	0	0	0	0	0	0	0	0	0	0	0	0	0	2	0	0	0	0	0	0	0	0	0	0	0	0	0	0	0		3
	HKRR-HKRR-HKRR1HPtRR2	0	0	0	0	0	0	0	0	0	0	0	1	0	0	0	0	0	0	0	0	0	0	0	0	0	0	0	0	0	0	0	0	0	0	0	0	0	0	0	0	0	0	0	0		1
	HKHPt1HPt2HPt3-RR-RR	0	0	0	0	0	0	0	0	0	0	0	0	1	0	0	0	0	0	0	0	0	0	0	0	0	0	2	0	0	0	0	0	0	0	0	0	0	0	0	0	0	0	0	0		3
	HKRR1RR2-HPt-RR	0	0	0	0	0	0	0	0	0	0	0	0	0	0	0	0	2	0	12	0	0	0	0	0	0	2	2	4	2	0	0	0	0	0	0	0	0	0	0	0	0	0	0	0		24
	HKRR-RR-RR1RR2HPt	0	0	0	0	0	0	0	0	0	0	0	0	0	0	0	0	0	0	4	0	0	0	0	0	2	0	0	0	0	0	0	0	0	0	0	0	0	0	0	0	0	0	0	0		6
	RR-RR-RR1RR2HPt	0	0	0	0	0	0	0	0	0	0	0	0	0	0	0	0	0	0	1	0	0	0	0	0	0	0	0	0	0	0	0	0	0	0	0	0	0	0	0	0	0	0	0	0		1
	HKRR-HPt-RR1RR2	0	0	0	0	0	0	0	0	0	0	0	0	0	0	0	0	0	0	1	0	0	0	0	0	0	0	0	0	0	0	0	0	0	0	0	0	0	0	0	0	0	0	0	0		1
	HKRR1HPtRR2-RR-RR	0	0	0	0	0	0	0	0	0	0	0	0	0	0	0	0	0	0	1	0	0	0	0	1	3	6	3	0	8	0	1	0	0	0	0	0	0	0	0	0	0	0	0	0		23
	HKHPt1HPt2-RR-RR	0	0	0	0	0	0	0	0	0	0	0	0	0	0	0	0	0	0	1	0	0	0	0	0	0	0	1	0	1	0	1	0	0	0	0	0	0	0	0	0	0	0	0	0		4
	HKRRHPt-HKRRHPt-RR	0	0	0	0	0	0	0	0	0	0	0	0	0	0	0	0	0	0	1	0	0	0	0	0	2	1	1	0	3	0	1	0	0	0	0	0	0	0	0	0	0	0	0	0		9
	HKRR-RR-RR1RR2	0	0	0	0	0	0	0	0	0	0	0	0	0	0	0	0	0	0	1	0	0	0	0	1	0	0	0	0	1	0	0	0	0	0	0	0	0	0	0	0	0	0	0	0		3
	HK1RR1RR2RR3-HKRR1RR2-RR	0	0	0	0	0	0	0	0	0	0	0	0	0	0	0	0	0	0	5	0	0	0	0	0	0	0	0	0	0	0	0	0	0	0	0	0	0	0	0	0	0	0	0	0		5
	HK-HK1HK2RR-RR	0	0	0	0	0	0	0	0	0	0	0	0	0	0	0	0	0	0	1	0	0	0	0	0	0	0	0	0	0	0	0	0	0	0	0	0	0	0	0	0	0	0	0	0		1
	HKRRHPt-HPt-RR	0	0	0	0	0	0	0	0	0	0	0	0	0	0	0	0	0	0	1	0	0	0	0	1	0	0	1	0	0	0	0	0	0	0	0	0	0	0	0	0	0	0	0	0		3
	HK-HKRR1RR2-RR1RR2	0	0	0	0	0	0	0	0	0	0	0	0	0	0	0	0	0	0	0	1	0	0	0	0	3	0	0	0	0	0	0	0	0	0	0	0	0	0	0	0	0	0	0	0		4
	HKRR1RR2-HKRRHPt-RR	0	0	0	0	0	0	0	0	0	0	0	0	0	0	0	0	0	0	0	0	1	0	0	0	2	0	1	2	3	0	1	0	0	0	0	0	0	0	0	0	0	0	0	0		10
	HK1RR1RR2RR3-HKRR-HKRR1RR2	0	0	0	0	0	0	0	0	0	0	0	0	0	0	0	0	0	0	0	0	0	1	0	0	0	0	0	0	0	0	0	0	0	0	0	0	0	0	0	0	0	0	0	0		1
	HK-HKRR-HKRRHPt	0	0	0	0	0	0	0	0	0	0	0	0	0	0	0	0	0	0	0	0	0	0	1	0	0	0	0	0	0	0	0	0	0	0	0	0	3	0	0	0	0	0	0	0		4
	HPt-HPt-RR	0	0	0	0	0	0	0	0	0	0	0	0	0	0	0	0	0	0	0	0	0	0	1	0	0	0	0	0	0	0	0	0	0	0	0	0	0	0	0	0	0	0	0	0		1
	HK-HKRR-RR1RR2	0	0	0	0	0	0	0	0	0	0	0	0	0	0	0	0	0	0	0	0	0	0	0	7	1	0	4	1	0	0	0	0	0	0	0	0	0	0	0	0	0	0	0	0		13
	HKRRHPt1HPt2HPt3-RR-RR	0	0	0	0	0	0	0	0	0	0	0	0	0	0	0	0	0	0	0	0	0	0	0	1	0	0	1	0	1	0	0	0	0	0	0	0	0	0	0	0	0	0	0	0		3
	HK1HK2HPt-RR-RR	0	0	0	0	0	0	0	0	0	0	0	0	0	0	0	0	0	0	0	0	0	0	0	0	2	0	0	0	0	0	0	0	0	0	0	0	1	0	0	0	0	0	0	0		3
	HK1HK2-HK1HK2RR1RR2-RR1RR2	0	0	0	0	0	0	0	0	0	0	0	0	0	0	0	0	0	0	0	0	0	0	0	0	2	0	0	0	0	0	0	0	0	0	0	0	0	0	0	0	0	0	0	0		2
	RR1RR2-RR1RR2-RR1RR2	0	0	0	0	0	0	0	0	0	0	0	0	0	0	0	0	0	0	0	0	0	0	0	0	1	1	0	0	0	0	0	0	0	0	0	0	0	0	0	0	0	0	0	0		2
	HK1HK2-HK1HK2HK3HK4RR1RR2-HK1HK2RR1RR2RR3RR4	0	0	0	0	0	0	0	0	0	0	0	0	0	0	0	0	0	0	0	0	0	0	0	0	1	0	0	0	0	0	0	0	0	0	0	0	0	0	0	0	0	0	0	0		1
	HK1HK2HPt1HPt2-RR1RR2-RR1RR2	0	0	0	0	0	0	0	0	0	0	0	0	0	0	0	0	0	0	0	0	0	0	0	0	1	0	0	0	0	0	0	0	0	0	0	0	0	0	0	0	0	0	0	0		1
	HKHPt-HKRR-RR	0	0	0	0	0	0	0	0	0	0	0	0	0	0	0	0	0	0	0	0	0	0	0	0	1	0	1	0	876	0	39	0	0	0	0	0	0	0	0	0	0	0	0	0		917
	HKHPt-HKRR1RR2-RR	0	0	0	0	0	0	0	0	0	0	0	0	0	0	0	0	0	0	0	0	0	0	0	0	1	0	0	0	0	0	0	0	0	0	0	0	0	0	0	0	0	0	0	0		1
	HKRRHPt-RR-RRHPt	0	0	0	0	0	0	0	0	0	0	0	0	0	0	0	0	0	0	0	0	0	0	0	0	2	0	0	0	1	0	0	0	0	0	0	0	0	0	0	0	0	0	0	0		3
	HK-HK-RRHPt	0	0	0	0	0	0	0	0	0	0	0	0	0	0	0	0	0	0	0	0	0	0	0	0	1	0	0	0	0	0	0	0	0	0	0	0	0	0	0	0	0	0	0	0		1
	RR-RR-RR1RR2	0	0	0	0	0	0	0	0	0	0	0	0	0	0	0	0	0	0	0	0	0	0	0	0	1	2	0	0	0	0	0	0	0	0	0	0	0	0	0	0	0	0	0	0		3
	HK-HK-HK1HK2	0	0	0	0	0	0	0	0	0	0	0	0	0	0	0	0	0	0	0	0	0	0	0	0	4	0	0	0	0	0	0	0	0	0	0	0	0	0	0	0	0	0	0	0		4
	HKRRHPt-RR1RR2-RRHPt	0	0	0	0	0	0	0	0	0	0	0	0	0	0	0	0	0	0	0	0	0	0	0	0	3	0	0	0	0	0	0	0	0	0	0	0	0	0	0	0	0	0	0	0		3
	HK-HK1HK2-HKRR1RR2	0	0	0	0	0	0	0	0	0	0	0	0	0	0	0	0	0	0	0	0	0	0	0	0	0	2	0	0	0	0	0	0	0	0	0	0	0	0	0	0	0	0	0	0		2
	HKRR1HPtRR2-RR-RR1RR2	0	0	0	0	0	0	0	0	0	0	0	0	0	0	0	0	0	0	0	0	0	0	0	0	0	1	0	0	0	0	2	0	0	0	0	0	0	0	0	0	0	0	0	0		3
	HK-HK1HK2RR-HKRR1RR2	0	0	0	0	0	0	0	0	0	0	0	0	0	0	0	0	0	0	0	0	0	0	0	0	0	2	0	0	0	0	0	0	0	0	0	0	0	0	0	0	0	0	0	0		2
	HKRR1HPtRR2-HKRRHPt-RR	0	0	0	0	0	0	0	0	0	0	0	0	0	0	0	0	0	0	0	0	0	0	0	0	0	1	5	0	0	0	0	0	0	0	0	0	0	0	0	0	0	0	0	0		6
	HK1HK2RR-RR-RR1RR2	0	0	0	0	0	0	0	0	0	0	0	0	0	0	0	0	0	0	0	0	0	0	0	0	0	1	0	0	0	0	0	0	0	0	0	0	0	0	0	0	0	0	0	0		1
	HK-HK-HKRR1RR2	0	0	0	0	0	0	0	0	0	0	0	0	0	0	0	0	0	0	0	0	0	0	0	0	0	1	0	0	5	0	0	0	0	0	0	0	0	0	0	0	0	0	0	0		6
	HKRR-HKRR-HPt	0	0	0	0	0	0	0	0	0	0	0	0	0	0	0	0	0	0	0	0	0	0	0	0	0	0	1	0	0	0	0	0	0	0	0	0	0	0	0	0	0	0	0	0		1
	HK-HKHPt-HKRR	0	0	0	0	0	0	0	0	0	0	0	0	0	0	0	0	0	0	0	0	0	0	0	0	0	0	1	0	1	0	0	0	0	0	0	0	0	0	0	0	0	0	0	0		2
	HK-RR-RR1RR2RR3	0	0	0	0	0	0	0	0	0	0	0	0	0	0	0	0	0	0	0	0	0	0	0	0	0	0	1	0	1	0	0	0	0	0	0	0	0	0	0	0	0	0	0	0		2
	HKRR1RR2HPt1HPt2HPt3-RR-RR	0	0	0	0	0	0	0	0	0	0	0	0	0	0	0	0	0	0	0	0	0	0	0	0	0	0	1	0	0	0	0	0	0	0	0	0	0	0	0	0	0	0	0	0		1
	HK-HKRR1HPtRR2-HKRR1RR2	0	0	0	0	0	0	0	0	0	0	0	0	0	0	0	0	0	0	0	0	0	0	0	0	0	0	1	0	0	0	0	0	0	0	0	0	0	0	0	0	0	0	0	0		1
	HK-HKRR-HKRR1HPtRR2	0	0	0	0	0	0	0	0	0	0	0	0	0	0	0	0	0	0	0	0	0	0	0	0	0	0	2	0	0	0	0	0	0	0	0	0	0	0	0	0	0	0	0	0		2
	HKHPt-HKRRHPt-RR	0	0	0	0	0	0	0	0	0	0	0	0	0	0	0	0	0	0	0	0	0	0	0	0	0	0	2	0	0	0	0	0	0	0	0	0	0	0	0	0	0	0	0	0		2
	HK1HK2RR-HK1RR1RR2RR3-HKRR	0	0	0	0	0	0	0	0	0	0	0	0	0	0	0	0	0	0	0	0	0	0	0	0	0	0	1	0	0	0	0	0	0	0	0	0	0	0	0	0	0	0	0	0		1
	HKRR-HPt1HPt2-RR	0	0	0	0	0	0	0	0	0	0	0	0	0	0	0	0	0	0	0	0	0	0	0	0	0	0	0	1	0	0	0	0	0	0	0	0	0	0	0	0	0	0	0	0		1
	HKRR1RR2-HPt1HPt2-RR	0	0	0	0	0	0	0	0	0	0	0	0	0	0	0	0	0	0	0	0	0	0	0	0	0	0	0	1	0	0	0	0	0	0	0	0	0	0	0	0	0	0	0	0		1
	HKRR-HKRR-HKRR1RR2RR3HPt	0	0	0	0	0	0	0	0	0	0	0	0	0	0	0	0	0	0	0	0	0	0	0	0	0	0	0	0	1	0	0	0	0	0	0	0	0	0	0	0	0	0	0	0		1
	HKRRHPt-HKRRHPt-RR1RR2	0	0	0	0	0	0	0	0	0	0	0	0	0	0	0	0	0	0	0	0	0	0	0	0	0	0	0	0	1	0	0	0	0	0	0	0	0	0	0	0	0	0	0	0		1
	HK1HK2-HKHPt-RR	0	0	0	0	0	0	0	0	0	0	0	0	0	0	0	0	0	0	0	0	0	0	0	0	0	0	0	0	1	0	0	0	0	0	0	0	0	0	0	0	0	0	0	0		1
	RR-RR1RR2HPt-RRHPt	0	0	0	0	0	0	0	0	0	0	0	0	0	0	0	0	0	0	0	0	0	0	0	0	0	0	0	0	1	0	0	0	0	0	0	0	0	0	0	0	0	0	0	0		1
	HKRR-HKRR1HPtRR2-HKRRHPt	0	0	0	0	0	0	0	0	0	0	0	0	0	0	0	0	0	0	0	0	0	0	0	0	0	0	0	0	1	0	0	0	0	0	0	0	0	0	0	0	0	0	0	0		1
	HKRR1RR2-RR-RR1RR2	0	0	0	0	0	0	0	0	0	0	0	0	0	0	0	0	0	0	0	0	0	0	0	0	0	0	0	0	1	0	0	0	0	0	0	0	0	0	0	0	0	0	0	0		1
	HKRR1HPtRR2-HKRR1HPtRR2-RR	0	0	0	0	0	0	0	0	0	0	0	0	0	0	0	0	0	0	0	0	0	0	0	0	0	0	0	0	1	0	0	0	0	0	0	0	0	0	0	0	0	0	0	0		1
	HK-HK1HK2-RR	0	0	0	0	0	0	0	0	0	0	0	0	0	0	0	0	0	0	0	0	0	0	0	0	0	0	0	0	1	0	0	0	0	0	0	0	0	0	0	0	0	0	0	0		1
	HK1HK2-HPt-RR	0	0	0	0	0	0	0	0	0	0	0	0	0	0	0	0	0	0	0	0	0	0	0	0	0	0	0	0	1	0	0	0	0	0	0	0	0	0	0	0	0	0	0	0		1
	HKRRHPt1HPt2HPt3HPt4-RR-RR	0	0	0	0	0	0	0	0	0	0	0	0	0	0	0	0	0	0	0	0	0	0	0	0	0	0	0	0	1	0	0	0	0	0	0	0	0	0	0	0	0	0	0	0		1
	HK-HK-HPt	0	0	0	0	0	0	0	0	0	0	0	0	0	0	0	0	0	0	0	0	0	0	0	0	0	0	0	0	1	0	0	0	0	0	0	0	0	0	0	0	0	0	0	0		1
	HKHPt-RR-RR1RR2	0	0	0	0	0	0	0	0	0	0	0	0	0	0	0	0	0	0	0	0	0	0	0	0	0	0	0	0	1	0	0	0	0	0	0	0	0	0	0	0	0	0	0	0		1
	HK1RR1RR2RR3-HKRR-HKRRHPt	0	0	0	0	0	0	0	0	0	0	0	0	0	0	0	0	0	0	0	0	0	0	0	0	0	0	0	0	1	0	0	0	0	0	0	0	0	0	0	0	0	0	0	0		1
	HKRR1RR2-HKRR1RR2-HPt	0	0	0	0	0	0	0	0	0	0	0	0	0	0	0	0	0	0	0	0	0	0	0	0	0	0	0	0	1	0	0	0	0	0	0	0	0	0	0	0	0	0	0	0		1
	HK1HK2RR-HKHPt-RR	0	0	0	0	0	0	0	0	0	0	0	0	0	0	0	0	0	0	0	0	0	0	0	0	0	0	0	0	0	0	3	0	0	0	0	0	0	0	0	0	0	0	0	0		3
	HKRRHPt-HKRRHPt-HKRRHPt	0	0	0	0	0	0	0	0	0	0	0	0	0	0	0	0	0	0	0	0	0	0	0	0	0	0	0	0	0	0	3	0	0	0	0	0	0	0	0	0	0	0	0	0		3
operons with 4 genes	HK-HK-RR-RR	57	0	0	26	0	0	0	0	0	10	1	2	1	3	0	0	5	0	130	0	1	0	1	1	263	82	32	10	142	0	1	1	0	0	1	0	3	0	0	0	0	0	0	0		773
	HK-RR-RR-RR	4	0	0	4	1	0	0	0	0	3	0	5	0	0	0	0	2	0	6	0	0	0	1	1	26	14	21	1	16	0	1	0	0	0	0	0	7	3	0	0	0	0	0	0		116
	HKHPt-RR-RR-RR	0	0	0	0	1	0	0	0	0	0	0	0	0	0	0	0	0	0	0	0	0	0	2	0	1	9	3	0	0	0	1	0	0	0	0	0	4	0	0	0	0	0	0	0		21
	HKRR-HKRR1RR2-HKRR1RR2	0	0	0	0	0	0	0	0	0	0	0	0	0	0	0	0	0	0	1	0	0	0	0	0	0	0	0	0	0	0	0	0	0	0	0	0	0	0	0	0	0	0	0	0		1
	RR-RR-RR-RR	0	0	0	0	0	0	0	0	0	0	0	2	0	0	0	0	0	0	2	0	0	0	0	0	1	4	1	0	3	0	3	0	0	0	0	0	0	1	0	0	0	0	0	1		18
	HKRR-HKRR-RR-RR	0	0	0	0	1	0	0	0	0	0	0	15	0	0	0	0	0	0	0	0	0	1	0	0	1	3	2	0	2	0	0	0	0	0	0	0	1	0	0	0	0	0	0	0		26
	HK-HKRR-RR-RR	2	0	0	11	0	0	0	0	3	1	0	11	0	0	0	0	1	0	3	0	0	0	1	4	30	18	21	3	71	0	18	0	0	0	0	0	10	0	0	0	0	0	0	0		208
	HK-HKRR-HKRR1RR2-RR	0	0	0	0	0	0	0	0	0	0	0	5	0	0	0	0	0	0	0	0	0	0	0	0	1	4	1	0	1	0	0	0	0	0	0	0	0	0	0	0	0	0	0	0		12
	HKRR-HKRR-HKRR1RR2-RR	0	0	0	0	0	0	0	0	0	0	0	4	0	0	0	0	0	0	0	0	0	0	0	0	0	0	0	0	0	0	0	0	0	0	0	0	0	0	0	0	0	0	0	0		4
	HK-RR1RR2RR3HPt-RR-RR	0	0	0	0	0	0	0	0	0	0	0	3	0	0	0	0	0	0	0	0	0	0	0	0	0	0	0	0	0	0	0	0	0	0	0	0	0	0	0	0	0	0	0	0		3
	HK-HK-HK-HK	1	0	0	2	0	0	0	0	0	0	0	1	0	0	0	0	0	0	0	0	0	0	0	0	0	0	1	0	0	0	0	0	0	0	0	0	0	0	0	0	0	0	0	0		5
	HK-HKRR1RR2-RR-RR	1	0	0	0	0	0	0	0	0	0	0	9	0	0	0	0	0	0	0	0	0	0	0	0	1	0	1	0	0	0	2	0	0	0	0	0	0	0	0	0	0	0	0	0		14
	HK-HPt-RR-RR	4	0	0	3	0	0	0	0	0	0	0	0	0	0	0	0	0	0	3	0	0	0	0	0	2	3	5	1	10	0	0	0	0	0	0	0	0	0	0	0	0	0	0	0		31
	HKRRHPt-RR-RR-RR1RR2HPt	1	0	0	0	0	0	0	0	0	0	0	0	0	0	0	0	0	0	0	0	0	0	0	0	1	0	1	0	5	0	0	0	0	0	0	0	0	0	0	0	0	0	0	0		8
	HK-HK-HPt-RR	0	0	0	6	0	0	0	0	0	0	0	0	0	0	0	0	0	0	1	0	0	0	0	0	0	0	1	0	0	0	0	0	0	0	0	0	0	0	0	0	0	0	0	0		8
	HK-HK-HK-RR	0	0	0	8	0	0	0	0	0	1	0	0	0	0	0	0	0	0	0	0	0	0	0	0	0	0	2	2	15	0	1	0	0	0	0	0	2	0	0	0	0	0	0	0		31
	HKRR-RR-RR-RR	0	0	0	2	0	0	0	0	0	0	0	1	0	0	0	0	0	0	0	0	0	0	0	3	13	5	4	2	2	1	0	0	0	0	0	0	0	0	0	0	0	0	0	0		33
	HK-HK-HKRR-RR	0	0	0	4	0	0	0	0	0	0	0	1	1	0	0	0	0	0	1	0	0	0	0	1	3	1	6	0	0	0	0	0	0	0	0	0	9	0	0	0	0	0	0	0		27
	HK-HKRRHPt-RR-RR	0	0	0	1	0	0	0	0	1	0	0	5	0	0	0	0	0	0	3	0	0	0	0	0	5	4	5	1	8	0	0	0	0	0	0	0	0	0	0	0	0	0	0	0		33
	HK1RR1RR2RR3-HKRR-RR-RR	0	0	0	2	1	0	0	0	0	0	0	0	0	0	0	0	0	0	0	0	0	0	0	0	0	0	0	0	7	0	1	0	0	0	0	0	0	0	0	0	0	0	0	0		11
	HK-HKRR1HPtRR2-RR-RR	0	0	0	1	0	0	0	0	0	0	0	1	0	0	0	0	0	0	1	0	0	0	0	0	2	1	0	1	14	0	0	0	0	0	0	0	0	0	0	0	0	0	0	0		21
	HKRR-HKRR-HKRR-HKRR	0	0	0	1	0	0	0	0	0	0	0	1	0	0	0	0	0	0	0	0	0	0	0	0	0	0	1	0	3	0	0	0	0	0	0	0	0	0	0	0	0	0	0	0		6
	HK-HK-HKRRHPt-RR	0	0	0	1	0	0	0	0	0	0	0	0	0	0	0	0	0	0	0	0	0	0	0	0	0	0	1	0	0	0	0	0	0	0	0	0	0	0	0	0	0	0	0	0		2
	HKHPt1HPt2-RR-RR-RR	0	0	0	2	0	0	0	0	0	0	0	0	0	0	0	0	0	0	0	0	0	0	0	0	4	0	0	0	0	0	0	0	0	0	0	0	0	0	0	0	0	0	0	0		6
	HK-HK-HK1HK2RR-RR	0	0	0	1	0	0	0	0	0	0	0	0	0	0	0	0	0	0	0	0	0	0	0	0	0	0	0	0	0	0	0	0	0	0	0	0	0	0	0	0	0	0	0	0		1
	HKRR-HKRR1RR2-HKRRHPt-RR	0	0	0	0	0	0	0	0	1	0	0	0	0	0	0	0	0	0	0	0	0	0	0	0	1	0	0	0	0	0	0	0	0	0	0	0	0	0	0	0	0	0	0	0		2
	HKRR-HKRR-HKRR-RR	0	0	0	0	0	0	0	0	1	0	0	0	0	0	0	0	0	0	0	0	0	0	0	0	1	0	1	0	0	0	0	0	0	0	0	0	0	0	0	0	0	0	0	0		3
	HK1HK2RR-HKRR-HKRR-RR	0	0	0	0	0	0	0	0	2	0	0	0	0	0	0	0	0	0	0	0	0	0	0	0	0	0	0	0	0	0	0	0	0	0	0	0	0	0	0	0	0	0	0	0		2
	HKRR-HKRR-HPt-HPt	0	0	0	0	0	0	0	0	1	0	0	0	0	0	0	0	0	0	0	0	0	0	0	0	0	1	0	0	0	0	0	0	0	0	0	0	0	0	0	0	0	0	0	0		2
	HKRR1RR2-RR-RR-RR1RR2RR3HPt	0	0	0	0	0	0	0	0	0	1	0	0	0	0	0	0	0	0	0	0	0	0	0	0	0	0	0	0	0	0	0	0	0	0	0	0	0	0	0	0	0	0	0	0		1
	HKRR1RR2-HPt-RR-RR	0	0	0	0	0	0	0	0	0	1	0	0	0	0	0	0	0	0	0	0	0	0	1	1	0	0	0	0	1	0	0	0	0	0	0	0	0	0	0	0	0	0	0	0		4
	HKRR-HKRR1HPtRR2-HKRR1RR2-HKRR1RR2	0	0	0	0	0	0	0	0	0	0	0	1	0	0	0	0	0	0	0	0	0	0	0	0	0	0	0	0	0	0	0	0	0	0	0	0	0	0	0	0	0	0	0	0		1
	HK1HK2RRHPt-HKRR-HKRR-RR	0	0	0	0	0	0	0	0	0	0	0	1	0	0	0	0	0	0	0	0	0	0	0	0	0	0	0	0	0	0	0	0	0	0	0	0	0	0	0	0	0	0	0	0		1
	HK-HKRR-HKRR-HKRR	0	0	0	0	0	0	0	0	0	0	0	3	0	0	0	0	0	0	0	0	0	0	0	0	0	0	1	0	1	0	0	0	0	0	0	0	0	0	0	0	0	0	0	0		5
	HK-HKRR-HKRR-RR	0	0	0	0	0	0	0	0	0	0	0	1	0	0	0	0	0	0	0	0	0	0	0	0	0	1	2	0	0	0	0	0	0	0	0	0	0	0	0	0	0	0	0	0		4
	HK-HK-HKRR-HKRR	0	0	0	0	0	0	0	0	0	0	0	4	0	0	0	0	0	0	0	0	0	0	0	0	0	0	9	0	1	0	0	0	0	0	0	0	0	0	0	0	0	0	0	0		14
	HK-HKRR1RR2-HKRR1RR2-RR	0	0	0	0	0	0	0	0	0	0	0	1	0	0	0	0	0	0	0	0	0	0	0	0	0	0	0	0	0	0	0	0	0	0	0	0	0	0	0	0	0	0	0	0		1
	HK-HK1RR1RR2RR3-HKRR-RR	0	0	0	0	0	0	0	0	0	0	0	2	0	0	0	0	0	0	0	0	0	0	0	0	0	0	1	0	0	0	0	0	0	0	0	0	0	0	0	0	0	0	0	0		3
	HK-HKRR-RR-RR1RR2RR3HPt	0	0	0	0	0	0	0	0	0	0	0	2	0	0	0	0	0	0	0	0	0	0	0	0	0	0	0	0	0	0	0	0	0	0	0	0	0	0	0	0	0	0	0	0		2
	HK-RR-RR-RR1RR2HPt	0	0	0	0	0	0	0	0	0	0	0	1	0	0	0	0	0	0	0	0	0	0	0	0	0	0	0	0	3	0	0	0	0	0	0	0	0	0	0	0	0	0	0	0		4
	HK-HK1HK2RR1RR2-RR-RR	0	0	0	0	0	0	0	0	0	0	0	1	0	0	0	0	0	0	0	0	0	0	0	0	0	0	0	0	0	0	0	0	0	0	0	0	0	0	0	0	0	0	0	0		1
	HKRR-HKRR1HPtRR2-HKRR1RR2-RR	0	0	0	0	0	0	0	0	0	0	0	1	0	0	0	0	0	0	0	0	0	0	0	0	0	0	0	0	0	0	0	0	0	0	0	0	0	0	0	0	0	0	0	0		1
	HK1HK2RR-HK1HK2RR-RR-RR	0	0	0	0	0	0	0	0	0	0	0	1	0	0	0	0	0	0	0	0	0	0	0	0	0	0	0	0	0	0	0	0	0	0	0	0	0	0	0	0	0	0	0	0		1
	HKRR-HPt-RR-RR	0	0	0	0	0	0	0	0	0	0	0	1	0	0	0	0	0	0	0	0	0	0	0	0	0	1	1	0	16	0	0	0	0	0	0	0	0	0	0	0	0	0	0	0		19
	HK-HKRR-RR-RR1RR2HPt	0	0	0	0	0	0	0	0	0	0	0	1	0	0	0	0	0	0	0	0	0	0	0	0	0	0	0	0	1	0	0	0	0	0	0	0	0	0	0	0	0	0	0	0		2
	HKRRHPt1HPt2HPt3-RR-RR-RR	0	0	0	0	0	0	0	0	0	0	0	1	0	0	0	0	0	0	0	0	0	0	0	0	0	0	1	0	0	0	0	0	0	0	0	0	0	0	0	0	0	0	0	0		2
	HKRR-HKRR1RR2-RR-RR1RR2HPt	0	0	0	0	0	0	0	0	0	0	0	1	0	0	0	0	0	0	0	0	0	0	0	0	0	0	0	0	0	0	0	0	0	0	0	0	0	0	0	0	0	0	0	0		1
	HKRR-HKRRHPt-RR-RR	0	0	0	0	0	0	0	0	0	0	0	1	0	0	0	0	0	0	0	0	0	0	0	0	2	8	1	0	38	0	1	0	0	0	0	0	0	0	0	0	0	0	0	0		51
	HK-HK1HK2-HKRR1RR2-RR1RR2	0	0	0	0	0	0	0	0	0	0	0	1	0	0	0	0	0	0	0	0	0	0	0	0	0	0	0	0	0	0	0	0	0	0	0	0	0	0	0	0	0	0	0	0		1
	HK-HK-HKRR1RR2-RR	0	0	0	0	0	0	0	0	0	0	0	1	0	0	0	0	0	0	0	0	0	0	0	0	0	0	2	0	1	0	0	0	0	0	0	0	0	0	0	0	0	0	0	0		4
	HKRR1HPtRR2-HPt-RR-RR	0	0	0	0	0	0	0	0	0	0	0	1	0	0	0	0	0	0	0	0	0	0	0	0	0	0	0	0	0	0	0	0	0	0	0	0	0	0	0	0	0	0	0	0		1
	HK-RR-RR1RR2RR3HPt-RR1RR2RR3HPt	0	0	0	0	0	0	0	0	0	0	0	1	0	0	0	0	0	0	0	0	0	0	0	0	0	0	0	0	0	0	0	0	0	0	0	0	0	0	0	0	0	0	0	0		1
	HK-RR-RR-RRHPt	0	0	0	0	0	0	0	0	0	0	0	1	0	0	0	0	0	0	0	0	0	0	0	0	3	2	0	0	1	0	0	0	0	0	0	0	0	0	0	0	0	0	0	0		7
	HK1RR1RR2RR3-HKRR-HKRR-RR	0	0	0	0	0	0	0	0	0	0	0	1	0	0	0	0	0	0	0	0	0	0	0	0	0	0	0	0	0	0	0	0	0	0	0	0	0	0	0	0	0	0	0	0		1
	HKRRHPt1HPt2-RR-RR-RR	0	0	0	0	0	0	0	0	0	0	0	1	0	0	0	0	0	0	0	0	0	0	0	0	0	0	0	0	0	0	0	0	0	0	0	0	0	0	0	0	0	0	0	0		1
	HK-HKRR-HPt-RR	0	0	0	0	0	0	0	0	0	0	0	1	0	0	0	0	0	0	0	0	0	0	0	0	1	0	0	0	39	0	4	0	0	0	0	0	0	0	0	0	0	0	0	0		45
	HK-HKHPt-RR-RR	0	0	0	0	0	0	0	0	0	0	0	1	0	0	0	0	0	0	1	0	0	0	0	0	0	0	1	0	5	0	0	0	0	0	0	0	0	0	0	0	0	0	0	0		8
	HKRRHPt-RR-RR-RR	0	0	0	0	0	0	0	0	0	0	0	1	0	0	0	0	0	0	0	0	0	0	0	0	4	5	1	0	14	0	0	0	0	0	0	0	0	0	0	0	0	0	0	0		25
	HK-HK-HK1HK2RR-HKRR	0	0	0	0	0	0	0	0	0	0	0	0	0	1	0	0	0	0	0	0	0	0	0	0	0	0	0	0	0	0	0	0	0	0	0	0	0	0	0	0	0	0	0	0		1
	HK-HK-RR-RR1RR2	0	0	0	0	0	0	0	0	0	0	0	0	0	0	0	0	1	0	0	0	0	0	0	0	0	0	3	0	0	0	0	0	0	0	0	0	0	0	0	0	0	0	0	0		4
	HKRR-HKRR1RR2-HPt-RR	0	0	0	0	0	0	0	0	0	0	0	0	0	0	0	0	0	0	1	0	0	0	0	0	1	1	0	0	0	0	0	0	0	0	0	0	0	0	0	0	0	0	0	0		3
	HK-HK1HK2RR-RR-RR	0	0	0	0	0	0	0	0	0	0	0	0	0	0	0	0	0	0	1	0	0	0	0	0	0	0	0	0	0	0	0	0	0	0	0	0	0	0	0	0	0	0	0	0		1
	HK-HKRR-HKRRHPt-RR	0	0	0	0	0	0	0	0	0	0	0	0	0	0	0	0	0	0	1	0	0	0	0	0	0	0	0	0	0	0	0	0	0	0	0	0	0	0	0	0	0	0	0	0		1
	HPt-HPt-RR-RR	0	0	0	0	0	0	0	0	0	0	0	0	0	0	0	0	0	0	1	0	0	0	0	0	0	0	0	0	0	0	0	0	0	0	0	0	0	0	0	0	0	0	0	0		1
	HK-HK-RR-RRHPt	0	0	0	0	0	0	0	0	0	0	0	0	0	0	0	0	0	0	0	1	0	0	0	0	0	0	0	0	2	0	0	0	0	0	0	0	0	0	0	0	0	0	0	0		3
	HPt-RR-RR-RRHPt	0	0	0	0	0	0	0	0	0	0	0	0	0	0	0	0	0	0	0	0	0	0	0	1	0	0	0	0	0	0	0	0	0	0	0	0	0	0	0	0	0	0	0	0		1
	HK-HKRR-RR-RR1RR2	0	0	0	0	0	0	0	0	0	0	0	0	0	0	0	0	0	0	0	0	0	0	0	2	0	0	5	0	0	0	0	0	0	0	0	0	0	0	0	0	0	0	0	0		7
	HK-HK-HKRR-RRHPt	0	0	0	0	0	0	0	0	0	0	0	0	0	0	0	0	0	0	0	0	0	0	0	0	2	0	0	0	0	0	0	0	0	0	0	0	0	0	0	0	0	0	0	0		2
	HKRR1RR2-HKRR1RR2-HKRRHPt-RR	0	0	0	0	0	0	0	0	0	0	0	0	0	0	0	0	0	0	0	0	0	0	0	0	10	0	0	0	0	0	0	0	0	0	0	0	0	0	0	0	0	0	0	0		10
	HK1HK2RRHPt-HKRR1RR2-HKRR1RR2-RR	0	0	0	0	0	0	0	0	0	0	0	0	0	0	0	0	0	0	0	0	0	0	0	0	5	0	0	0	0	0	0	0	0	0	0	0	0	0	0	0	0	0	0	0		5
	HK1HK2HPt-RR-RR-RR	0	0	0	0	0	0	0	0	0	0	0	0	0	0	0	0	0	0	0	0	0	0	0	0	1	0	0	0	0	0	0	0	0	0	0	0	0	0	0	0	0	0	0	0		1
	HKRR-HPt-RR-RRHPt	0	0	0	0	0	0	0	0	0	0	0	0	0	0	0	0	0	0	0	0	0	0	0	0	1	0	0	0	0	0	0	0	0	0	0	0	0	0	0	0	0	0	0	0		1
	HPt-RR-RR-RR	0	0	0	0	0	0	0	0	0	0	0	0	0	0	0	0	0	0	0	0	0	0	0	0	1	0	0	0	6	0	0	0	0	0	0	0	0	0	0	0	0	0	0	0		7
	HK-HK-HKRR1HPtRR2-HKRR1RR2	0	0	0	0	0	0	0	0	0	0	0	0	0	0	0	0	0	0	0	0	0	0	0	0	1	0	0	0	0	0	0	0	0	0	0	0	0	0	0	0	0	0	0	0		1
	HK-HK-HKRR1HPtRR2-RR	0	0	0	0	0	0	0	0	0	0	0	0	0	0	0	0	0	0	0	0	0	0	0	0	1	0	0	0	0	0	0	0	0	0	0	0	0	0	0	0	0	0	0	0		1
	HK-HK1RR1RR2RR3-HKRR1RR2-RR	0	0	0	0	0	0	0	0	0	0	0	0	0	0	0	0	0	0	0	0	0	0	0	0	1	1	0	0	0	0	0	0	0	0	0	0	0	0	0	0	0	0	0	0		2
	HK1RR1RR2RR3-HKRR-HKRR-HKRR1RR2	0	0	0	0	0	0	0	0	0	0	0	0	0	0	0	0	0	0	0	0	0	0	0	0	1	0	0	0	0	0	0	0	0	0	0	0	0	0	0	0	0	0	0	0		1
	HKRR1RR2-RR-RR-RR	0	0	0	0	0	0	0	0	0	0	0	0	0	0	0	0	0	0	0	0	0	0	0	0	2	1	0	0	0	0	0	0	0	0	0	0	0	0	0	0	0	0	0	0		3
	HKRR1RR2-RR-RR-RRHPt	0	0	0	0	0	0	0	0	0	0	0	0	0	0	0	0	0	0	0	0	0	0	0	0	2	0	0	0	0	0	0	0	0	0	0	0	0	0	0	0	0	0	0	0		2
	HKRR1RR2-HKRRHPt-RR-RR	0	0	0	0	0	0	0	0	0	0	0	0	0	0	0	0	0	0	0	0	0	0	0	0	1	0	0	0	0	0	0	0	0	0	0	0	0	0	0	0	0	0	0	0		1
	HKHPt-HKRR-RR-RR	0	0	0	0	0	0	0	0	0	0	0	0	0	0	0	0	0	0	0	0	0	0	0	0	0	21	2	0	12	0	1	0	0	0	0	0	0	0	0	0	0	0	0	0		36
	HK-HK1HK2-RR-RR	0	0	0	0	0	0	0	0	0	0	0	0	0	0	0	0	0	0	0	0	0	0	0	0	0	1	0	0	0	0	0	0	0	0	0	0	0	0	0	0	0	0	0	0		1
	HKRR-HKRR-HPt-RR	0	0	0	0	0	0	0	0	0	0	0	0	0	0	0	0	0	0	0	0	0	0	0	0	0	1	1	0	3	0	0	0	0	0	0	0	0	0	0	0	0	0	0	0		5
	HK-HK1HK2-HK1HK2RR1RR2RR3-HKRR1RR2	0	0	0	0	0	0	0	0	0	0	0	0	0	0	0	0	0	0	0	0	0	0	0	0	0	2	0	0	0	0	0	0	0	0	0	0	0	0	0	0	0	0	0	0		2
	HKRRHPt-HKRRHPt-RR-RR	0	0	0	0	0	0	0	0	0	0	0	0	0	0	0	0	0	0	0	0	0	0	0	0	0	3	0	0	4	0	1	0	0	0	0	0	0	0	0	0	0	0	0	0		8
	HKRR1HPtRR2-HKRR1RR2-RR-RR	0	0	0	0	0	0	0	0	0	0	0	0	0	0	0	0	0	0	0	0	0	0	0	0	0	1	0	0	0	0	0	0	0	0	0	0	0	0	0	0	0	0	0	0		1
	HKRR1HPtRR2-HKRRHPt-RR-RR	0	0	0	0	0	0	0	0	0	0	0	0	0	0	0	0	0	0	0	0	0	0	0	0	0	2	1	0	1	0	0	0	0	0	0	0	0	0	0	0	0	0	0	0		4
	HKRR-HKRR-HKRRHPt-RR	0	0	0	0	0	0	0	0	0	0	0	0	0	0	0	0	0	0	0	0	0	0	0	0	0	1	1	0	0	0	0	0	0	0	0	0	1	0	0	0	0	0	0	0		3
	HKRRHPt-HPt-RR-RR	0	0	0	0	0	0	0	0	0	0	0	0	0	0	0	0	0	0	0	0	0	0	0	0	0	2	0	0	0	0	0	0	0	0	0	0	0	0	0	0	0	0	0	0		2
	RR-RR-RR-RRHPt	0	0	0	0	0	0	0	0	0	0	0	0	0	0	0	0	0	0	0	0	0	0	0	0	0	1	1	0	0	0	0	0	0	0	0	0	0	0	0	0	0	0	0	0		2
	HKRR1HPtRR2-RR-RR-RR	0	0	0	0	0	0	0	0	0	0	0	0	0	0	0	0	0	0	0	0	0	0	0	0	0	1	0	0	2	0	0	0	0	0	0	0	0	0	0	0	0	0	0	0		3
	HKRR1RR2RR3RR4RR5HPt-HKRRHPt-RR-RR	0	0	0	0	0	0	0	0	0	0	0	0	0	0	0	0	0	0	0	0	0	0	0	0	0	1	0	0	0	0	0	0	0	0	0	0	0	0	0	0	0	0	0	0		1
	HK1HK2HPt-HKRR-RR-RR	0	0	0	0	0	0	0	0	0	0	0	0	0	0	0	0	0	0	0	0	0	0	0	0	0	1	0	0	0	0	0	0	0	0	0	0	0	0	0	0	0	0	0	0		1
	HK-HK-HK-HKRR1RR2	0	0	0	0	0	0	0	0	0	0	0	0	0	0	0	0	0	0	0	0	0	0	0	0	0	1	0	0	0	0	0	0	0	0	0	0	0	0	0	0	0	0	0	0		1
	HK-HK-HK1RR1RR2RR3-HKRR	0	0	0	0	0	0	0	0	0	0	0	0	0	0	0	0	0	0	0	0	0	0	0	0	0	1	0	0	0	0	1	0	0	0	0	0	0	0	0	0	0	0	0	0		2
	HKRR1RR2-RR-RR-RR1RR2HPt	0	0	0	0	0	0	0	0	0	0	0	0	0	0	0	0	0	0	0	0	0	0	0	0	0	1	0	0	0	0	0	0	0	0	0	0	0	0	0	0	0	0	0	0		1
	HK-HKRR1HPtRR2-HKRRHPt-RR	0	0	0	0	0	0	0	0	0	0	0	0	0	0	0	0	0	0	0	0	0	0	0	0	0	0	2	0	0	0	0	0	0	0	0	0	0	0	0	0	0	0	0	0		2
	HKRR-HKRR1HPtRR2-HKRRHPt-RR	0	0	0	0	0	0	0	0	0	0	0	0	0	0	0	0	0	0	0	0	0	0	0	0	0	0	2	0	0	0	0	0	0	0	0	0	0	0	0	0	0	0	0	0		2
	HK-HK-HKRR-RR1RR2RR3	0	0	0	0	0	0	0	0	0	0	0	0	0	0	0	0	0	0	0	0	0	0	0	0	0	0	1	0	0	0	0	0	0	0	0	0	0	0	0	0	0	0	0	0		1
	HKRR-HKRR-HKRR1HPtRR2-RR	0	0	0	0	0	0	0	0	0	0	0	0	0	0	0	0	0	0	0	0	0	0	0	0	0	0	1	1	0	0	0	0	0	0	0	0	0	0	0	0	0	0	0	0		2
	HKRR1HPtRR2-HKRR1RR2-HKRR1RR2RR3HPt-RR	0	0	0	0	0	0	0	0	0	0	0	0	0	0	0	0	0	0	0	0	0	0	0	0	0	0	1	0	0	0	0	0	0	0	0	0	0	0	0	0	0	0	0	0		1
	HKRR-HKRR-HKRR1RR2-HKRR1RR2	0	0	0	0	0	0	0	0	0	0	0	0	0	0	0	0	0	0	0	0	0	0	0	0	0	0	1	0	0	0	0	0	0	0	0	0	0	0	0	0	0	0	0	0		1
	HKRR-HPt-RR-RR1RR2	0	0	0	0	0	0	0	0	0	0	0	0	0	0	0	0	0	0	0	0	0	0	0	0	0	0	1	0	0	0	0	0	0	0	0	0	0	0	0	0	0	0	0	0		1
	HKRR-HKRR1RR2RR3HPt-HKRRHPt-RR	0	0	0	0	0	0	0	0	0	0	0	0	0	0	0	0	0	0	0	0	0	0	0	0	0	0	1	0	0	0	0	0	0	0	0	0	0	0	0	0	0	0	0	0		1
	HKRR-HKRR1HPtRR2-RR-RR	0	0	0	0	0	0	0	0	0	0	0	0	0	0	0	0	0	0	0	0	0	0	0	0	0	0	1	0	0	0	0	0	0	0	0	0	0	0	0	0	0	0	0	0		1
	HKRR-HKRR1HPtRR2-HKRR1HPtRR2-RR	0	0	0	0	0	0	0	0	0	0	0	0	0	0	0	0	0	0	0	0	0	0	0	0	0	0	1	0	0	0	0	0	0	0	0	0	0	0	0	0	0	0	0	0		1
	HK-HK1HK2-HKRR1RR2-RR	0	0	0	0	0	0	0	0	0	0	0	0	0	0	0	0	0	0	0	0	0	0	0	0	0	0	1	0	0	0	0	0	0	0	0	0	0	0	0	0	0	0	0	0		1
	HK-HKRR-HKRR-RR1RR2	0	0	0	0	0	0	0	0	0	0	0	0	0	0	0	0	0	0	0	0	0	0	0	0	0	0	1	0	0	0	0	0	0	0	0	0	0	0	0	0	0	0	0	0		1
	HKRRHPt-RR-RR-RRHPt	0	0	0	0	0	0	0	0	0	0	0	0	0	0	0	0	0	0	0	0	0	0	0	0	0	0	3	0	1	0	0	0	0	0	0	0	0	0	0	0	0	0	0	0		4
	HK-HK-RR-RR1RR2RR3	0	0	0	0	0	0	0	0	0	0	0	0	0	0	0	0	0	0	0	0	0	0	0	0	0	0	1	0	0	0	0	0	0	0	0	0	0	0	0	0	0	0	0	0		1
	HKHPt1HPt2-HPt-RR-RR	0	0	0	0	0	0	0	0	0	0	0	0	0	0	0	0	0	0	0	0	0	0	0	0	0	0	1	0	0	0	0	0	0	0	0	0	0	0	0	0	0	0	0	0		1
	HK-HK1HK2RR1RR2HPt-HKRR-RR	0	0	0	0	0	0	0	0	0	0	0	0	0	0	0	0	0	0	0	0	0	0	0	0	0	0	1	0	0	0	0	0	0	0	0	0	0	0	0	0	0	0	0	0		1
	HKHPt-HKRRHPt-RR-RR	0	0	0	0	0	0	0	0	0	0	0	0	0	0	0	0	0	0	0	0	0	0	0	0	0	0	2	0	0	0	0	0	0	0	0	0	0	0	0	0	0	0	0	0		2
	HK-HKRR1RR2-HPt-RR	0	0	0	0	0	0	0	0	0	0	0	0	0	0	0	0	0	0	0	0	0	0	0	0	0	0	1	0	1	0	0	0	0	0	0	0	0	0	0	0	0	0	0	0		2
	HK-RR-RR-RR1RR2	0	0	0	0	0	0	0	0	0	0	0	0	0	0	0	0	0	0	0	0	0	0	0	0	0	0	0	1	0	0	0	0	0	0	0	0	0	0	0	0	0	0	0	0		1
	HK-HKRRHPt-HKRRHPt-RR	0	0	0	0	0	0	0	0	0	0	0	0	0	0	0	0	0	0	0	0	0	0	0	0	0	0	0	0	1	0	0	0	0	0	0	0	0	0	0	0	0	0	0	0		1
	HK-HK1RR1RR2RR3-RR-RR	0	0	0	0	0	0	0	0	0	0	0	0	0	0	0	0	0	0	0	0	0	0	0	0	0	0	0	0	29	0	0	0	0	0	0	0	0	0	0	0	0	0	0	0		29
	HKRR-HKRR1RR2-RR-RR	0	0	0	0	0	0	0	0	0	0	0	0	0	0	0	0	0	0	0	0	0	0	0	0	0	0	0	0	1	0	0	0	0	0	0	0	0	0	0	0	0	0	0	0		1
	HK-HK-RR1RR2-RRHPt	0	0	0	0	0	0	0	0	0	0	0	0	0	0	0	0	0	0	0	0	0	0	0	0	0	0	0	0	1	0	0	0	0	0	0	0	0	0	0	0	0	0	0	0		1
	HK-HKHPt-HKRR-RR	0	0	0	0	0	0	0	0	0	0	0	0	0	0	0	0	0	0	0	0	0	0	0	0	0	0	0	0	8	0	69	0	0	0	0	0	0	0	0	0	0	0	0	0		77
	HK-HKRR1RR2-RR-RR1RR2HPt	0	0	0	0	0	0	0	0	0	0	0	0	0	0	0	0	0	0	0	0	0	0	0	0	0	0	0	0	2	0	0	0	0	0	0	0	0	0	0	0	0	0	0	0		2
	RR-RR-RR1RR2HPt-RR1RR2HPt	0	0	0	0	0	0	0	0	0	0	0	0	0	0	0	0	0	0	0	0	0	0	0	0	0	0	0	0	1	0	0	0	0	0	0	0	0	0	0	0	0	0	0	0		1
	HK-HKRRHPt-RR-RR1RR2HPt	0	0	0	0	0	0	0	0	0	0	0	0	0	0	0	0	0	0	0	0	0	0	0	0	0	0	0	0	1	0	0	0	0	0	0	0	0	0	0	0	0	0	0	0		1
	HKHPt-HKRR1HPtRR2-RR-RR	0	0	0	0	0	0	0	0	0	0	0	0	0	0	0	0	0	0	0	0	0	0	0	0	0	0	0	0	1	0	0	0	0	0	0	0	0	0	0	0	0	0	0	0		1
	HKRR-HKRR1RR2RR3HPt-RR-RRHPt	0	0	0	0	0	0	0	0	0	0	0	0	0	0	0	0	0	0	0	0	0	0	0	0	0	0	0	0	1	0	0	0	0	0	0	0	0	0	0	0	0	0	0	0		1
	HK-HKRR-HKRR1HPtRR2-RR	0	0	0	0	0	0	0	0	0	0	0	0	0	0	0	0	0	0	0	0	0	0	0	0	0	0	0	0	1	0	0	0	0	0	0	0	0	0	0	0	0	0	0	0		1
	HKRR-RR-RR-RRHPt	0	0	0	0	0	0	0	0	0	0	0	0	0	0	0	0	0	0	0	0	0	0	0	0	0	0	0	0	1	0	0	0	0	0	0	0	0	0	0	0	0	0	0	0		1
	HKRR-HPt-HPt-HPt1HPt2	0	0	0	0	0	0	0	0	0	0	0	0	0	0	0	0	0	0	0	0	0	0	0	0	0	0	0	0	1	0	0	0	0	0	0	0	0	0	0	0	0	0	0	0		1
	HK-HPt-HPt-RR	0	0	0	0	0	0	0	0	0	0	0	0	0	0	0	0	0	0	0	0	0	0	0	0	0	0	0	0	1	0	0	0	0	0	0	0	0	0	0	0	0	0	0	0		1
	HK-HK1HK2RR-HKRR-RR	0	0	0	0	0	0	0	0	0	0	0	0	0	0	0	0	0	0	0	0	0	0	0	0	0	0	0	0	0	0	1	0	0	0	0	0	0	0	0	0	0	0	0	0		1
	HKHPt-HKRR-HKRR-RR	0	0	0	0	0	0	0	0	0	0	0	0	0	0	0	0	0	0	0	0	0	0	0	0	0	0	0	0	0	0	1	0	0	0	0	0	0	0	0	0	0	0	0	0		1
	HK-HK-HK-HKRR	0	0	0	0	0	0	0	0	0	0	0	0	0	0	0	0	0	0	0	0	0	0	0	0	0	0	0	0	0	0	0	0	0	0	0	0	1	0	0	0	0	0	0	0		1
operons with 5 genes	HK-HK-RR-RR-RR	1	0	0	2	0	0	0	0	0	1	0	0	0	1	0	0	1	0	12	0	0	0	1	1	2	6	18	0	5	0	0	0	0	0	0	0	0	0	0	0	0	0	0	0		51
	HK-HK-HKRR1HPtRR2-RR-RR	1	0	0	0	0	0	0	0	0	0	0	0	0	0	0	0	0	0	0	0	0	0	0	0	1	1	0	0	0	0	0	0	0	0	0	0	0	0	0	0	0	0	0	0		3
	HK-HKRR-RR-RR-RR	0	0	0	3	0	0	0	0	0	0	0	2	0	0	0	0	0	0	0	0	0	0	0	0	6	4	0	0	20	0	1	0	0	0	0	0	0	0	0	0	0	0	0	0		36
	HK-HPt-RR-RR-RR	0	0	0	1	0	0	0	0	0	0	0	0	0	0	0	0	0	0	0	0	0	0	0	0	0	0	0	0	0	0	0	0	0	0	0	0	0	0	0	0	0	0	0	0		1
	HK-HK1RR1RR2RR3-HKRR-RR-RR	0	0	0	1	0	0	0	0	0	0	0	0	0	0	0	0	0	0	0	0	0	0	0	0	0	0	0	0	0	0	0	0	0	0	0	0	0	0	0	0	0	0	0	0		1
	HK-HKRR1HPtRR2-RR-RR-RR	0	0	0	1	0	0	0	0	0	0	0	0	0	0	0	0	1	0	0	0	0	0	0	0	0	0	0	0	0	0	0	0	0	0	0	0	0	0	0	0	0	0	0	0		2
	HK-HK-HK-RR-RR	0	0	0	1	0	0	0	0	0	0	1	0	0	0	0	0	0	0	0	0	0	0	0	0	0	0	2	1	5	0	0	0	0	0	0	0	0	0	0	0	0	0	0	0		10
	HK-HK-HKRR-RR-RR	0	0	0	1	0	0	0	0	0	0	0	5	0	0	0	0	0	0	0	0	0	0	0	1	3	3	4	0	0	0	0	0	0	0	0	0	1	0	0	0	0	0	0	0		18
	HKRR-HKRR-HPt-RR-RR	0	0	0	1	0	0	0	0	0	0	0	0	0	0	0	0	0	0	1	0	0	0	0	0	0	0	0	0	0	0	0	0	0	0	0	0	0	0	0	0	0	0	0	0		2
	HK-HK-HK-HK-RR	0	0	0	1	0	0	0	0	0	0	0	0	0	0	0	0	0	0	0	0	0	0	0	0	0	0	1	0	0	0	0	0	0	0	0	0	1	0	0	0	0	0	0	0		3
	HK-HKRR-HKRR-RR-RR	0	0	0	0	1	0	0	0	0	0	0	8	0	0	0	0	0	0	0	0	0	0	0	0	0	0	4	1	0	0	0	0	0	0	0	0	0	0	0	0	0	0	0	0		14
	HKHPt-HPt-RR-RR-RR	0	0	0	0	1	0	0	0	0	0	0	0	0	0	0	0	0	0	0	0	0	0	0	0	0	0	0	0	0	0	0	0	0	0	0	0	0	0	0	0	0	0	0	0		1
	HKRR1RR2-HKRR1RR2-HKRR1RR2-RR-RR	0	0	0	0	0	0	0	0	1	0	0	0	0	0	0	0	0	0	0	0	0	0	0	0	0	0	0	0	0	0	0	0	0	0	0	0	0	0	0	0	0	0	0	0		1
	HK-HK-HKRR1RR2-HKRR1RR2RR3HPt-RR	0	0	0	0	0	0	0	0	1	0	0	0	0	0	0	0	0	0	0	0	0	0	0	0	0	0	0	0	0	0	0	0	0	0	0	0	0	0	0	0	0	0	0	0		1
	HK-HK-HKRR1RR2-RR-RR	0	0	0	0	0	0	0	0	1	0	0	0	0	0	0	0	0	0	0	0	0	0	0	1	0	0	1	0	3	0	0	0	0	0	0	0	0	0	0	0	0	0	0	0		6
	HKRR-HKRR-HKRR1RR2-RR-RR	0	0	0	0	0	0	0	0	1	0	0	2	0	0	0	0	0	0	0	0	0	0	0	0	0	0	0	0	0	0	0	0	0	0	0	0	0	0	0	0	0	0	0	0		3
	HK-HKRR1RR2-RR-RR-RR1RR2RR3HPt	0	0	0	0	0	0	0	0	0	1	0	0	0	0	0	0	0	0	0	0	0	0	0	0	0	0	0	0	0	0	0	0	0	0	0	0	0	0	0	0	0	0	0	0		1
	HK-RR-RR-RR-RR	0	0	0	0	0	0	0	0	0	1	0	0	0	0	0	0	0	0	0	0	0	0	0	0	1	2	6	0	3	0	0	0	0	0	0	0	0	0	0	0	0	0	0	0		13
	HKRR-HKRR-RR-RR-RR1RR2HPt	0	0	0	0	0	0	0	0	0	1	0	0	0	0	0	0	0	0	0	0	0	0	0	0	0	0	0	0	0	0	0	0	0	0	0	0	0	0	0	0	0	0	0	0		1
	HK-HK-HK-HKRR-RR	0	0	0	0	0	0	0	0	0	0	1	0	0	0	0	0	0	0	0	0	0	0	0	0	0	0	0	0	0	0	0	0	0	0	0	0	0	0	0	0	0	0	0	0		1
	HKRR-HKRR1RR2-RR-RR-RR1RR2HPt	0	0	0	0	0	0	0	0	0	0	0	1	0	0	0	0	0	0	0	0	0	0	0	0	0	0	0	0	0	0	0	0	0	0	0	0	0	0	0	0	0	0	0	0		1
	HKRR-HKRR-RR-RR-RR	0	0	0	0	0	0	0	0	0	0	0	3	0	0	0	0	0	0	0	0	0	0	0	0	0	0	0	0	0	0	0	0	0	0	0	0	0	0	0	0	0	0	0	0		3
	HK-HKRR-HKRR-HKRR-HKRR	0	0	0	0	0	0	0	0	0	0	0	1	0	0	0	0	0	0	0	0	0	0	0	0	0	0	0	0	0	0	0	0	0	0	0	0	0	0	0	0	0	0	0	0		1
	HK-HK-RR-RR-RR1RR2RR3HPt	0	0	0	0	0	0	0	0	0	0	0	1	0	0	0	0	0	0	0	0	0	0	0	0	0	0	0	0	0	0	0	0	0	0	0	0	0	0	0	0	0	0	0	0		1
	HK-HKRR-RR-RR-RR1RR2RR3HPt	0	0	0	0	0	0	0	0	0	0	0	1	0	0	0	0	0	0	0	0	0	0	0	0	0	0	0	0	0	0	0	0	0	0	0	0	0	0	0	0	0	0	0	0		1
	HK-HK1HK2RR-HKRR-RR-RR1RR2HPt	0	0	0	0	0	0	0	0	0	0	0	1	0	0	0	0	0	0	0	0	0	0	0	0	0	0	0	0	0	0	0	0	0	0	0	0	0	0	0	0	0	0	0	0		1
	HK1HK2RR1RR2-HKRR-HKRR-HKRR-HKRR1RR2	0	0	0	0	0	0	0	0	0	0	0	1	0	0	0	0	0	0	0	0	0	0	0	0	0	0	0	0	0	0	0	0	0	0	0	0	0	0	0	0	0	0	0	0		1
	HK-HK-HKRR-HKRR-RR	0	0	0	0	0	0	0	0	0	0	0	3	0	0	0	0	0	0	0	0	0	0	0	1	0	0	0	0	0	0	0	0	0	0	0	0	0	0	0	0	0	0	0	0		4
	HKRR-HKRR-HKRR-RR-RR	0	0	0	0	0	0	0	0	0	0	0	1	0	0	0	0	0	0	0	0	0	0	0	0	0	1	1	0	0	0	0	0	0	0	0	0	1	0	0	0	0	0	0	0		4
	HK-RR-RR-RR-RR1RR2RR3HPt	0	0	0	0	0	0	0	0	0	0	0	3	0	0	0	0	0	0	0	0	0	0	0	0	0	0	0	0	0	0	0	0	0	0	0	0	0	0	0	0	0	0	0	0		3
	HK-HKRR-HKRR1RR2-HKRR1RR2-RR	0	0	0	0	0	0	0	0	0	0	0	2	0	0	0	0	0	0	0	0	0	0	0	0	0	0	0	0	0	0	0	0	0	0	0	0	0	0	0	0	0	0	0	0		2
	HK-HKRR-HKRR-HKRR-RR	0	0	0	0	0	0	0	0	0	0	0	1	0	0	0	0	0	0	0	0	0	0	0	0	1	0	1	0	1	0	0	0	0	0	0	0	0	0	0	0	0	0	0	0		4
	HKHPt1HPt2-HPt-RR-RR-RR	0	0	0	0	0	0	0	0	0	0	0	0	1	0	0	0	0	0	0	0	0	0	0	0	0	0	0	0	0	0	0	0	0	0	0	0	0	0	0	0	0	0	0	0		1
	HK-HK-RR-RR-RR1RR2	0	0	0	0	0	0	0	0	0	0	0	0	0	0	0	0	0	0	10	0	0	0	0	0	0	0	3	0	1	0	0	0	0	0	0	0	0	0	0	0	0	0	0	0		14
	HK-HKRR-RR-RR-RR1RR2	0	0	0	0	0	0	0	0	0	0	0	0	0	0	0	0	0	0	0	0	0	0	0	1	0	1	0	0	0	0	0	0	0	0	0	0	0	0	0	0	0	0	0	0		2
	HKRR-RR-RR-RR-RR	0	0	0	0	0	0	0	0	0	0	0	0	0	0	0	0	0	0	0	0	0	0	0	1	1	0	0	0	0	0	0	0	0	0	0	0	0	0	0	0	0	0	0	0		2
	HK-HK-HKRR1RR2-RR-RR1RR2	0	0	0	0	0	0	0	0	0	0	0	0	0	0	0	0	0	0	0	0	0	0	0	0	1	0	0	0	0	0	0	0	0	0	0	0	0	0	0	0	0	0	0	0		1
	HKRRHPt-RR-RR-RR-RR	0	0	0	0	0	0	0	0	0	0	0	0	0	0	0	0	0	0	0	0	0	0	0	0	2	0	0	0	1	0	0	0	0	0	0	0	0	0	0	0	0	0	0	0		3
	HKRR-HKRR1HPtRR2-HKRR1RR2-RR-RR	0	0	0	0	0	0	0	0	0	0	0	0	0	0	0	0	0	0	0	0	0	0	0	0	1	0	0	0	0	0	0	0	0	0	0	0	0	0	0	0	0	0	0	0		1
	HK-HKRRHPt-RR-RR-RR	0	0	0	0	0	0	0	0	0	0	0	0	0	0	0	0	0	0	0	0	0	0	0	0	3	1	0	0	0	0	0	0	0	0	0	0	0	0	0	0	0	0	0	0		4
	HKRR-HPt-HPt-RR-RR	0	0	0	0	0	0	0	0	0	0	0	0	0	0	0	0	0	0	0	0	0	0	0	0	1	0	0	0	0	0	0	0	0	0	0	0	0	0	0	0	0	0	0	0		1
	HK-HKRR1RR2-HPt-RR-RR	0	0	0	0	0	0	0	0	0	0	0	0	0	0	0	0	0	0	0	0	0	0	0	0	1	0	0	0	0	0	0	0	0	0	0	0	0	0	0	0	0	0	0	0		1
	HK-HKRR-HPt-RR-RR	0	0	0	0	0	0	0	0	0	0	0	0	0	0	0	0	0	0	0	0	0	0	0	0	2	2	0	0	0	0	0	0	0	0	0	0	0	0	0	0	0	0	0	0		4
	HK-HK-HKRR-HKRR1RR2-RR	0	0	0	0	0	0	0	0	0	0	0	0	0	0	0	0	0	0	0	0	0	0	0	0	0	1	0	0	0	0	0	0	0	0	0	0	0	0	0	0	0	0	0	0		1
	HK-HK-HK-HKRR1RR2-RR	0	0	0	0	0	0	0	0	0	0	0	0	0	0	0	0	0	0	0	0	0	0	0	0	0	1	0	0	0	0	0	0	0	0	0	0	0	0	0	0	0	0	0	0		1
	HK-HKRR-HKRR1HPtRR2-RR-RR	0	0	0	0	0	0	0	0	0	0	0	0	0	0	0	0	0	0	0	0	0	0	0	0	0	1	0	0	0	0	0	0	0	0	0	0	0	0	0	0	0	0	0	0		1
	HK-HKRR-HKRR1RR2-RR-RR	0	0	0	0	0	0	0	0	0	0	0	0	0	0	0	0	0	0	0	0	0	0	0	0	0	1	0	0	0	0	0	0	0	0	0	0	0	0	0	0	0	0	0	0		1
	HK-HKHPt-RR-RR-RR	0	0	0	0	0	0	0	0	0	0	0	0	0	0	0	0	0	0	0	0	0	0	0	0	0	3	4	0	0	0	0	0	0	0	0	0	0	0	0	0	0	0	0	0		7
	HK-HK-HKRR-HKRR-HKRR	0	0	0	0	0	0	0	0	0	0	0	0	0	0	0	0	0	0	0	0	0	0	0	0	0	1	0	0	0	0	0	0	0	0	0	0	1	0	0	0	0	0	0	0		2
	HK-HK-RR-RR-RRHPt	0	0	0	0	0	0	0	0	0	0	0	0	0	0	0	0	0	0	0	0	0	0	0	0	0	1	0	0	1	0	0	0	0	0	0	0	0	0	0	0	0	0	0	0		2
	HKRR-HKRRHPt-RR-RR-RR1RR2	0	0	0	0	0	0	0	0	0	0	0	0	0	0	0	0	0	0	0	0	0	0	0	0	0	0	1	0	0	0	0	0	0	0	0	0	0	0	0	0	0	0	0	0		1
	HK-HK-HKRR-RR-RR1RR2RR3	0	0	0	0	0	0	0	0	0	0	0	0	0	0	0	0	0	0	0	0	0	0	0	0	0	0	1	0	0	0	0	0	0	0	0	0	0	0	0	0	0	0	0	0		1
	HK-HK-HKHPt-RR-RR	0	0	0	0	0	0	0	0	0	0	0	0	0	0	0	0	0	0	0	0	0	0	0	0	0	0	1	0	0	0	0	0	0	0	0	0	0	0	0	0	0	0	0	0		1
	HKRR1RR2-HKRRHPt-RR-RR-RR	0	0	0	0	0	0	0	0	0	0	0	0	0	0	0	0	0	0	0	0	0	0	0	0	0	0	1	0	0	0	0	0	0	0	0	0	0	0	0	0	0	0	0	0		1
	HK-HKRRHPt1HPt2-RR-RR-RR	0	0	0	0	0	0	0	0	0	0	0	0	0	0	0	0	0	0	0	0	0	0	0	0	0	0	3	0	0	0	0	0	0	0	0	0	0	0	0	0	0	0	0	0		3
	HKRR-HKRR-HKRRHPt-RR-RR	0	0	0	0	0	0	0	0	0	0	0	0	0	0	0	0	0	0	0	0	0	0	0	0	0	0	3	0	0	0	0	0	0	0	0	0	0	0	0	0	0	0	0	0		3
	HKRR1RR2-RR-RR-RR-RR	0	0	0	0	0	0	0	0	0	0	0	0	0	0	0	0	0	0	0	0	0	0	0	0	0	0	2	0	0	0	0	0	0	0	0	0	0	0	0	0	0	0	0	0		2
	HK-HK-HKRRHPt-RR-RR	0	0	0	0	0	0	0	0	0	0	0	0	0	0	0	0	0	0	0	0	0	0	0	0	0	0	1	0	0	0	0	0	0	0	0	0	0	0	0	0	0	0	0	0		1
	HK1HK2RR-HKHPt-HKRR1RR2-RR-RR	0	0	0	0	0	0	0	0	0	0	0	0	0	0	0	0	0	0	0	0	0	0	0	0	0	0	1	0	0	0	0	0	0	0	0	0	0	0	0	0	0	0	0	0		1
	HK-HK-HK1RR1RR2RR3-RR-RR	0	0	0	0	0	0	0	0	0	0	0	0	0	0	0	0	0	0	0	0	0	0	0	0	0	0	0	0	7	0	0	0	0	0	0	0	0	0	0	0	0	0	0	0		7
	HK-HKHPt-HKRR-RR-RR	0	0	0	0	0	0	0	0	0	0	0	0	0	0	0	0	0	0	0	0	0	0	0	0	0	0	0	0	312	0	0	0	0	0	0	0	0	0	0	0	0	0	0	0		312
	HKRR-HKRR1RR2-RR-RR-RR	0	0	0	0	0	0	0	0	0	0	0	0	0	0	0	0	0	0	0	0	0	0	0	0	0	0	0	0	1	0	0	0	0	0	0	0	0	0	0	0	0	0	0	0		1
	HK-HK1HK2-RR-RR-RR	0	0	0	0	0	0	0	0	0	0	0	0	0	0	0	0	0	0	0	0	0	0	0	0	0	0	0	0	1	0	0	0	0	0	0	0	0	0	0	0	0	0	0	0		1
	HK-HK-RR-RR-RR1RR2HPt	0	0	0	0	0	0	0	0	0	0	0	0	0	0	0	0	0	0	0	0	0	0	0	0	0	0	0	0	2	0	0	0	0	0	0	0	0	0	0	0	0	0	0	0		2
	HK-HKRR1RR2-RR-RR-RR	0	0	0	0	0	0	0	0	0	0	0	0	0	0	0	0	0	0	0	0	0	0	0	0	0	0	0	0	3	0	0	0	0	0	0	0	0	0	0	0	0	0	0	0		3
	HK-HKRR1HPtRR2-HKRR1RR2-RR-RR1RR2	0	0	0	0	0	0	0	0	0	0	0	0	0	0	0	0	0	0	0	0	0	0	0	0	0	0	0	0	1	0	0	0	0	0	0	0	0	0	0	0	0	0	0	0		1
	HKRR-HKRRHPt-RR-RR-RR	0	0	0	0	0	0	0	0	0	0	0	0	0	0	0	0	0	0	0	0	0	0	0	0	0	0	0	0	2	0	0	0	0	0	0	0	0	0	0	0	0	0	0	0		2
	HK1RR1RR2RR3-HKRR-HKRR-RR-RR	0	0	0	0	0	0	0	0	0	0	0	0	0	0	0	0	0	0	0	0	0	0	0	0	0	0	0	0	2	0	0	0	0	0	0	0	0	0	0	0	0	0	0	0		2
	HKRRHPt-HKRRHPt-RR-RR-RR	0	0	0	0	0	0	0	0	0	0	0	0	0	0	0	0	0	0	0	0	0	0	0	0	0	0	0	0	1	0	0	0	0	0	0	0	0	0	0	0	0	0	0	0		1
	HK1RR1RR2RR3-HKRR-RR-RR-RR	0	0	0	0	0	0	0	0	0	0	0	0	0	0	0	0	0	0	0	0	0	0	0	0	0	0	0	0	1	0	1	0	0	0	0	0	0	0	0	0	0	0	0	0		2
	HK-RR-RR-RR-RR1RR2HPt	0	0	0	0	0	0	0	0	0	0	0	0	0	0	0	0	0	0	0	0	0	0	0	0	0	0	0	0	1	0	0	0	0	0	0	0	0	0	0	0	0	0	0	0		1
	HK-HPt-RR-RR-RR1RR2	0	0	0	0	0	0	0	0	0	0	0	0	0	0	0	0	0	0	0	0	0	0	0	0	0	0	0	0	1	0	0	0	0	0	0	0	0	0	0	0	0	0	0	0		1
	HK-HK-HPt-RR-RR	0	0	0	0	0	0	0	0	0	0	0	0	0	0	0	0	0	0	0	0	0	0	0	0	0	0	0	0	17	0	0	0	0	0	0	0	0	0	0	0	0	0	0	0		17
	HK-HKRRHPt-RR-RR-RRHPt	0	0	0	0	0	0	0	0	0	0	0	0	0	0	0	0	0	0	0	0	0	0	0	0	0	0	0	0	1	0	0	0	0	0	0	0	0	0	0	0	0	0	0	0		1
	HKRR-HPt-RR-RR-RR	0	0	0	0	0	0	0	0	0	0	0	0	0	0	0	0	0	0	0	0	0	0	0	0	0	0	0	0	0	0	1	0	0	0	0	0	0	0	0	0	0	0	0	0		1
operons with 6 genes	HK-HKRR-RR-RR-RR-RR1RR2RR3HPt	0	0	0	0	0	0	0	0	0	0	0	1	0	0	0	0	0	0	0	0	0	0	0	0	0	0	0	0	0	0	0	0	0	0	0	0	0	0	0	0	0	0	0	0		1
	HK-HK-RR-RR-RR-RR	0	0	0	1	0	0	0	0	0	0	0	0	0	0	0	0	0	0	0	0	0	0	0	0	3	1	5	1	1	0	0	0	0	0	0	0	0	0	0	0	0	0	0	0		12
	HK-HK-HK-HKRR-RR-RR	0	0	0	1	0	0	0	0	0	0	0	0	0	0	0	0	0	0	0	0	0	0	0	0	0	0	1	0	1	0	0	0	0	0	0	0	0	0	0	0	0	0	0	0		3
	HK-HK-HKRR-RR-RR-RR	0	0	0	1	0	0	0	0	0	0	0	0	0	0	0	0	0	0	0	0	0	0	0	0	0	2	2	0	0	0	0	0	0	0	0	0	2	0	0	0	0	0	0	0		7
	HK-HK-HKRR-HKRR1RR2-RR-RR	0	0	0	0	0	0	0	0	0	1	0	0	0	0	0	0	0	0	0	0	0	0	0	0	0	0	0	0	0	0	0	0	0	0	0	0	0	0	0	0	0	0	0	0		1
	HK-HKRR-HKRR-HKRR1HPtRR2-RR-RR	0	0	0	0	0	0	0	0	0	0	0	1	0	0	0	0	0	0	0	0	0	0	0	0	0	0	0	0	0	0	0	0	0	0	0	0	0	0	0	0	0	0	0	0		1
	HK-HK-HKRR-RR-RR-RR1RR2RR3HPt	0	0	0	0	0	0	0	0	0	0	0	1	0	0	0	0	0	0	0	0	0	0	0	0	0	0	0	0	0	0	0	0	0	0	0	0	0	0	0	0	0	0	0	0		1
	HK-HKRR-HKRR-RR-RR-RR1RR2HPt	0	0	0	0	0	0	0	0	0	0	0	1	0	0	0	0	0	0	0	0	0	0	0	0	0	0	0	0	0	0	0	0	0	0	0	0	0	0	0	0	0	0	0	0		1
	HK-HKRR-HKRR-RR-RR-RR	0	0	0	0	0	0	0	0	0	0	0	1	0	0	0	0	0	0	0	0	0	0	0	0	0	0	1	0	0	0	0	0	0	0	0	0	0	0	0	0	0	0	0	0		2
	HKRR-HKRR-HKRR1RR2-HPt-RR-RR	0	0	0	0	0	0	0	0	0	0	0	0	0	0	0	0	0	1	0	0	0	0	0	0	0	0	0	0	0	0	0	0	0	0	0	0	0	0	0	0	0	0	0	0		1
	HK-HK-HK-RR-RR-RR	0	0	0	0	0	0	0	0	0	0	0	0	0	0	0	0	0	0	1	0	0	0	0	0	0	0	1	0	0	0	0	0	0	0	0	0	0	0	0	0	0	0	0	0		2
	HK-HKHPt-HKRR-HPt-RR-RR	0	0	0	0	0	0	0	0	0	0	0	0	0	0	0	0	0	0	0	0	0	0	0	1	0	0	0	0	0	0	0	0	0	0	0	0	0	0	0	0	0	0	0	0		1
	HK-HKRR-RR-RR-RR-RR	0	0	0	0	0	0	0	0	0	0	0	0	0	0	0	0	0	0	0	0	0	0	0	0	1	1	3	1	0	0	0	0	0	0	0	0	0	0	0	0	0	0	0	0		6
	HK-RR-RR-RR-RR-RR	0	0	0	0	0	0	0	0	0	0	0	0	0	0	0	0	0	0	0	0	0	0	0	0	1	0	0	0	1	0	0	0	0	0	0	0	0	0	0	0	0	0	0	0		2
	HKRRHPt-HKRRHPt-HKRRHPt-RR-RR-RR1RR2HPt	0	0	0	0	0	0	0	0	0	0	0	0	0	0	0	0	0	0	0	0	0	0	0	0	1	0	0	0	0	0	0	0	0	0	0	0	0	0	0	0	0	0	0	0		1
	HKRR-HKRR1RR2-RR-RR-RR-RR	0	0	0	0	0	0	0	0	0	0	0	0	0	0	0	0	0	0	0	0	0	0	0	0	1	0	0	0	0	0	0	0	0	0	0	0	0	0	0	0	0	0	0	0		1
	HK-HK-HKRR-HPt-RR-RR	0	0	0	0	0	0	0	0	0	0	0	0	0	0	0	0	0	0	0	0	0	0	0	0	1	0	0	0	0	0	0	0	0	0	0	0	0	0	0	0	0	0	0	0		1
	HK-HK-HKRR1RR2-RR-RR-RR	0	0	0	0	0	0	0	0	0	0	0	0	0	0	0	0	0	0	0	0	0	0	0	0	8	1	0	0	0	0	0	0	0	0	0	0	0	0	0	0	0	0	0	0		9
	HK-HPt-RR-RR-RR-RR	0	0	0	0	0	0	0	0	0	0	0	0	0	0	0	0	0	0	0	0	0	0	0	0	1	0	0	0	0	0	0	0	0	0	0	0	0	0	0	0	0	0	0	0		1
	HK-HKRR-HKRR-HPt-RR-RR	0	0	0	0	0	0	0	0	0	0	0	0	0	0	0	0	0	0	0	0	0	0	0	0	0	1	0	0	0	0	0	0	0	0	0	0	0	0	0	0	0	0	0	0		1
	HK-RR-RR-RR-RR-RRHPt	0	0	0	0	0	0	0	0	0	0	0	0	0	0	0	0	0	0	0	0	0	0	0	0	0	1	0	0	0	0	0	0	0	0	0	0	0	0	0	0	0	0	0	0		1
	HK-HK-RR-RR-RR-RR1RR2RR3	0	0	0	0	0	0	0	0	0	0	0	0	0	0	0	0	0	0	0	0	0	0	0	0	0	1	0	0	0	0	0	0	0	0	0	0	0	0	0	0	0	0	0	0		1
	HK-HKRRHPt-RR-RR-RR-RR	0	0	0	0	0	0	0	0	0	0	0	0	0	0	0	0	0	0	0	0	0	0	0	0	0	2	0	0	1	0	0	0	0	0	0	0	0	0	0	0	0	0	0	0		3
	HKRRHPt-HPt-HPt-RR-RR-RR	0	0	0	0	0	0	0	0	0	0	0	0	0	0	0	0	0	0	0	0	0	0	0	0	0	2	0	0	0	0	0	0	0	0	0	0	0	0	0	0	0	0	0	0		2
	HK-HKHPt-RR-RR-RR-RR	0	0	0	0	0	0	0	0	0	0	0	0	0	0	0	0	0	0	0	0	0	0	0	0	0	2	0	0	0	0	0	0	0	0	0	0	0	0	0	0	0	0	0	0		2
	HK-HK-HK-HKRR1HPtRR2-RR-RR	0	0	0	0	0	0	0	0	0	0	0	0	0	0	0	0	0	0	0	0	0	0	0	0	0	1	0	0	0	0	0	0	0	0	0	0	0	0	0	0	0	0	0	0		1
	HK-HK-HPt-RR-RR-RR1RR2	0	0	0	0	0	0	0	0	0	0	0	0	0	0	0	0	0	0	0	0	0	0	0	0	0	1	0	0	0	0	0	0	0	0	0	0	0	0	0	0	0	0	0	0		1
	HK-HKRR-HKRR1HPtRR2-HPt-HPt-RR	0	0	0	0	0	0	0	0	0	0	0	0	0	0	0	0	0	0	0	0	0	0	0	0	0	1	0	0	0	0	0	0	0	0	0	0	0	0	0	0	0	0	0	0		1
	HK-HKRR1HPtRR2-HKRR1HPtRR2-HKRRHPt-RR-RR	0	0	0	0	0	0	0	0	0	0	0	0	0	0	0	0	0	0	0	0	0	0	0	0	0	0	1	0	0	0	0	0	0	0	0	0	0	0	0	0	0	0	0	0		1
	HK-HK-HK-HKRR-RR-RR1RR2	0	0	0	0	0	0	0	0	0	0	0	0	0	0	0	0	0	0	0	0	0	0	0	0	0	0	1	0	0	0	0	0	0	0	0	0	0	0	0	0	0	0	0	0		1
	HK-HKRR-HKRR1RR2-RR-RR-RR	0	0	0	0	0	0	0	0	0	0	0	0	0	0	0	0	0	0	0	0	0	0	0	0	0	0	1	0	0	0	0	0	0	0	0	0	0	0	0	0	0	0	0	0		1
	HKRR-HKRR-HKRR-HKRR-HKRR-RR	0	0	0	0	0	0	0	0	0	0	0	0	0	0	0	0	0	0	0	0	0	0	0	0	0	0	1	0	0	0	0	0	0	0	0	0	0	0	0	0	0	0	0	0		1
	HK-HK-HK-RR-RR-RRHPt	0	0	0	0	0	0	0	0	0	0	0	0	0	0	0	0	0	0	0	0	0	0	0	0	0	0	3	0	1	0	0	0	0	0	0	0	0	0	0	0	0	0	0	0		4
	HK-HK-HKRR1HPtRR2-RR-RR-RR	0	0	0	0	0	0	0	0	0	0	0	0	0	0	0	0	0	0	0	0	0	0	0	0	0	0	1	0	0	0	0	0	0	0	0	0	0	0	0	0	0	0	0	0		1
	HK-HK-HKRR-HKRR-RR-RR	0	0	0	0	0	0	0	0	0	0	0	0	0	0	0	0	0	0	0	0	0	0	0	0	0	0	1	0	0	0	0	0	0	0	0	0	0	0	0	0	0	0	0	0		1
	HKRR1HPtRR2-HKRR1HPtRR2-HKRRHPt-HKRRHPt-RR-RR	0	0	0	0	0	0	0	0	0	0	0	0	0	0	0	0	0	0	0	0	0	0	0	0	0	0	0	0	1	0	0	0	0	0	0	0	0	0	0	0	0	0	0	0		1
	HK-HK-HKHPt-RR-RR-RR	0	0	0	0	0	0	0	0	0	0	0	0	0	0	0	0	0	0	0	0	0	0	0	0	0	0	0	0	2	0	0	0	0	0	0	0	0	0	0	0	0	0	0	0		2
	HK-HK-RR-RR-RR-RRHPt	0	0	0	0	0	0	0	0	0	0	0	0	0	0	0	0	0	0	0	0	0	0	0	0	0	0	0	0	1	0	0	0	0	0	0	0	0	0	0	0	0	0	0	0		1
	HK-HK-HKRRHPt-RR-RR-RR	0	0	0	0	0	0	0	0	0	0	0	0	0	0	0	0	0	0	0	0	0	0	0	0	0	0	0	0	3	0	0	0	0	0	0	0	0	0	0	0	0	0	0	0		3
	HK-HK-HKRR-HKRR1RR2RR3HPt-RR-RR	0	0	0	0	0	0	0	0	0	0	0	0	0	0	0	0	0	0	0	0	0	0	0	0	0	0	0	0	1	0	0	0	0	0	0	0	0	0	0	0	0	0	0	0		1
	HK-HK-HKRR1RR2-RR-RR-RR1RR2HPt	0	0	0	0	0	0	0	0	0	0	0	0	0	0	0	0	0	0	0	0	0	0	0	0	0	0	0	0	3	0	0	0	0	0	0	0	0	0	0	0	0	0	0	0		3
	HK-HKRR1RR2-RR-RR-RR-RR1RR2HPt	0	0	0	0	0	0	0	0	0	0	0	0	0	0	0	0	0	0	0	0	0	0	0	0	0	0	0	0	5	0	0	0	0	0	0	0	0	0	0	0	0	0	0	0		5
	HKRR-HKRR1HPtRR2-HKRR1HPtRR2-HKRR1RR2-RR-RR	0	0	0	0	0	0	0	0	0	0	0	0	0	0	0	0	0	0	0	0	0	0	0	0	0	0	0	0	1	0	0	0	0	0	0	0	0	0	0	0	0	0	0	0		1
	HK-HK-HKRR1RR2RR3HPt-RR-RR-RR	0	0	0	0	0	0	0	0	0	0	0	0	0	0	0	0	0	0	0	0	0	0	0	0	0	0	0	0	1	0	0	0	0	0	0	0	0	0	0	0	0	0	0	0		1
	HK-HK-HK-HPt-RR-RR	0	0	0	0	0	0	0	0	0	0	0	0	0	0	0	0	0	0	0	0	0	0	0	0	0	0	0	0	6	0	0	0	0	0	0	0	0	0	0	0	0	0	0	0		6
	HK-HK-HPt-RR-RR-RR	0	0	0	0	0	0	0	0	0	0	0	0	0	0	0	0	0	0	0	0	0	0	0	0	0	0	0	0	2	0	0	0	0	0	0	0	0	0	0	0	0	0	0	0		2
	HK-HKHPt-HKRR-RR-RR-RR	0	0	0	0	0	0	0	0	0	0	0	0	0	0	0	0	0	0	0	0	0	0	0	0	0	0	0	0	0	0	2	0	0	0	0	0	0	0	0	0	0	0	0	0		2
	HK-HK1RR1RR2RR3-HKRR-RR-RR-RR	0	0	0	0	0	0	0	0	0	0	0	0	0	0	0	0	0	0	0	0	0	0	0	0	0	0	0	0	0	0	2	0	0	0	0	0	0	0	0	0	0	0	0	0		2
	HKHPt-HKRR-HKRR-HKRR1RR2-RR-RR	0	0	0	0	0	0	0	0	0	0	0	0	0	0	0	0	0	0	0	0	0	0	0	0	0	0	0	0	0	0	1	0	0	0	0	0	0	0	0	0	0	0	0	0		1
	RR-RR-RR-RR-RR-RR	0	0	0	0	0	0	0	0	0	0	0	0	0	0	0	0	0	0	0	0	0	0	0	0	0	0	0	0	0	0	0	0	0	0	0	0	0	0	0	0	0	0	0	1		1
operons with 7 genes	HK-HK-HKRR-RR-RR-RR-RR	0	0	0	1	0	0	0	0	0	0	0	0	0	0	0	0	0	0	0	0	0	0	0	0	2	0	5	1	0	0	0	0	0	0	0	0	0	0	0	0	0	0	0	0		9
	HK-HK-HK-HK-HK-HK-HKRR1RR2	0	0	0	1	0	0	0	0	0	0	0	0	0	0	0	0	0	0	0	0	0	0	0	0	0	0	0	0	0	0	0	0	0	0	0	0	0	0	0	0	0	0	0	0		1
	HK-HK-HKRR-HKRR1RR2-RR-RR-RR	0	0	0	1	0	0	0	0	0	0	0	0	0	0	0	0	0	0	0	0	0	0	0	0	0	0	0	0	0	0	0	0	0	0	0	0	0	0	0	0	0	0	0	0		1
	HK-HK-HK1RR1RR2RR3-HKRR-HKRR-RR-RR	0	0	0	1	0	0	0	0	0	0	0	0	0	0	0	0	0	0	0	0	0	0	0	0	0	0	0	0	0	0	0	0	0	0	0	0	0	0	0	0	0	0	0	0		1
	HK-HK-HK1HK2-HKRR1RR2-HKRR1RR2-RR-RR1RR2	0	0	0	0	1	0	0	0	0	0	0	0	0	0	0	0	0	0	0	0	0	0	0	0	0	0	0	0	0	0	0	0	0	0	0	0	0	0	0	0	0	0	0	0		1
	HK-HK-HK-HK-HK-HK-HK	0	0	0	0	0	0	0	0	0	0	0	1	0	0	0	0	0	0	0	0	0	0	0	0	0	0	0	0	0	0	0	0	0	0	0	0	0	0	0	0	0	0	0	0		1
	HK-HKRR-HKRR-RR-RR-RR-RR1RR2RR3HPt	0	0	0	0	0	0	0	0	0	0	0	1	0	0	0	0	0	0	0	0	0	0	0	0	0	0	0	0	0	0	0	0	0	0	0	0	0	0	0	0	0	0	0	0		1
	HK-HK-HK-HK-HK-HKRR-HKRR	0	0	0	0	0	0	0	0	0	0	0	1	0	0	0	0	0	0	0	0	0	0	0	0	0	0	0	0	0	0	0	0	0	0	0	0	0	0	0	0	0	0	0	0		1
	HK-HKRR-HKRR-HKRR-HKRR-RR-RR	0	0	0	0	0	0	0	0	0	0	0	2	0	0	0	0	0	0	0	0	0	0	0	0	0	0	0	0	0	0	0	0	0	0	0	0	0	0	0	0	0	0	0	0		2
	HK-HK-HK-HK-HKRR-HKRR-RR	0	0	0	0	0	0	0	0	0	0	0	1	0	0	0	0	0	0	0	0	0	0	0	0	0	0	0	0	0	0	0	0	0	0	0	0	0	0	0	0	0	0	0	0		1
	HK-HKHPt1HPt2-HKRR1HPtRR2-RR-RR-RR-RR	0	0	0	0	0	0	0	0	0	0	0	0	0	0	0	0	0	0	1	0	0	0	0	0	0	0	0	0	0	0	0	0	0	0	0	0	0	0	0	0	0	0	0	0		1
	HK-HKRR-HKRR-HKRR-RR-RR-RR	0	0	0	0	0	0	0	0	0	0	0	0	0	0	0	0	0	0	0	0	0	1	0	0	0	0	0	0	0	0	0	0	0	0	0	0	0	0	0	0	0	0	0	0		1
	HK-HK1HK2RR-RR-RR-RR-RR-RR	0	0	0	0	0	0	0	0	0	0	0	0	0	0	0	0	0	0	0	0	0	0	0	0	1	0	0	0	0	0	0	0	0	0	0	0	0	0	0	0	0	0	0	0		1
	HKRR-HKRR1RR2-HKRRHPt-RR-RR-RR-RR	0	0	0	0	0	0	0	0	0	0	0	0	0	0	0	0	0	0	0	0	0	0	0	0	0	1	0	0	0	0	0	0	0	0	0	0	0	0	0	0	0	0	0	0		1
	HKRR1RR2-HPt-RR-RR-RR-RR-RR	0	0	0	0	0	0	0	0	0	0	0	0	0	0	0	0	0	0	0	0	0	0	0	0	0	0	1	0	0	0	0	0	0	0	0	0	0	0	0	0	0	0	0	0		1
	HK-HK-HK-HK-HK-HK-RR	0	0	0	0	0	0	0	0	0	0	0	0	0	0	0	0	0	0	0	0	0	0	0	0	0	0	1	0	0	0	0	0	0	0	0	0	0	0	0	0	0	0	0	0		1
	HK-HKRR-HKRR1RR2-RR-RR-RR-RR	0	0	0	0	0	0	0	0	0	0	0	0	0	0	0	0	0	0	0	0	0	0	0	0	0	0	1	0	0	0	0	0	0	0	0	0	0	0	0	0	0	0	0	0		1
	HK-HK-HK-RR-RR-RR-RRHPt	0	0	0	0	0	0	0	0	0	0	0	0	0	0	0	0	0	0	0	0	0	0	0	0	0	0	2	0	0	0	0	0	0	0	0	0	0	0	0	0	0	0	0	0		2
	HK-HK-RR-RR-RR-RR-RR	0	0	0	0	0	0	0	0	0	0	0	0	0	0	0	0	0	0	0	0	0	0	0	0	0	0	1	0	0	0	0	0	0	0	0	0	0	0	0	0	0	0	0	0		1
	HK-HK-HK-HKRR-RR-RR-RR	0	0	0	0	0	0	0	0	0	0	0	0	0	0	0	0	0	0	0	0	0	0	0	0	0	0	2	0	0	0	0	0	0	0	0	0	0	0	0	0	0	0	0	0		2
	HK-HK-HK-RR-RR-RR-RR	0	0	0	0	0	0	0	0	0	0	0	0	0	0	0	0	0	0	0	0	0	0	0	0	0	0	1	0	2	0	0	0	0	0	0	0	0	0	0	0	0	0	0	0		3
	HK-HK-HKRR-HKRR-RR-RR-RR	0	0	0	0	0	0	0	0	0	0	0	0	0	0	0	0	0	0	0	0	0	0	0	0	0	0	0	2	0	0	0	0	0	0	0	0	0	0	0	0	0	0	0	0		2
	HK-HKRR1RR2-HKRRHPt-RR-RR-RR1RR2HPt-RR1RR2HPt	0	0	0	0	0	0	0	0	0	0	0	0	0	0	0	0	0	0	0	0	0	0	0	0	0	0	0	0	1	0	0	0	0	0	0	0	0	0	0	0	0	0	0	0		1
	HK-HK-HPt-RR-RR-RR-RR	0	0	0	0	0	0	0	0	0	0	0	0	0	0	0	0	0	0	0	0	0	0	0	0	0	0	0	0	4	0	0	0	0	0	0	0	0	0	0	0	0	0	0	0		4
	HK-HK-HK-HKRRHPt-RR-RR-RR1RR2HPt	0	0	0	0	0	0	0	0	0	0	0	0	0	0	0	0	0	0	0	0	0	0	0	0	0	0	0	0	1	0	0	0	0	0	0	0	0	0	0	0	0	0	0	0		1
	HK-HK-HKRRHPt-RR-RR-RR-RR	0	0	0	0	0	0	0	0	0	0	0	0	0	0	0	0	0	0	0	0	0	0	0	0	0	0	0	0	1	0	0	0	0	0	0	0	0	0	0	0	0	0	0	0		1
	HK-HK-HK1RR1RR2RR3-RR-RR-RR-RR	0	0	0	0	0	0	0	0	0	0	0	0	0	0	0	0	0	0	0	0	0	0	0	0	0	0	0	0	0	0	1	0	0	0	0	0	0	0	0	0	0	0	0	0		1
	HK-HKRR-HKRR1RR2-HKRR1RR2-RR-RR-RR	0	0	0	0	0	0	0	0	0	0	0	0	0	0	0	0	0	0	0	0	0	0	0	0	0	0	0	0	0	0	1	0	0	0	0	0	0	0	0	0	0	0	0	0		1
	HKRR-RR-RR-RR-RR-RR-RR	0	0	0	0	0	0	0	0	0	0	0	0	0	0	0	0	0	0	0	0	0	0	0	0	0	0	0	0	0	0	0	0	0	0	0	0	0	1	0	0	0	0	0	0		1
operons with 8 genes	HK-HK-HKRR-HKRR-HKRRHPt-RR-RR-RR	0	0	0	0	0	0	0	0	0	1	0	0	0	0	0	0	0	0	0	0	0	0	0	0	0	0	0	0	0	0	0	0	0	0	0	0	0	0	0	0	0	0	0	0		1
	HK-HKRR-HKRR-HKRR1RR2-RR-RR-RR-RR	0	0	0	0	0	0	0	0	0	0	0	0	1	0	0	0	0	0	0	0	0	0	0	0	0	0	0	0	0	0	0	0	0	0	0	0	0	0	0	0	0	0	0	0		1
	HK-HK-HK1RR1RR2RR3-HKRR-HKRR-RR-RR-RR	0	0	0	0	0	0	0	0	0	0	0	0	0	0	0	0	1	0	0	0	0	0	0	0	0	0	0	0	0	0	0	0	0	0	0	0	0	0	0	0	0	0	0	0		1
	HK-HK-HK-RR-RR-RR-RR-RRHPt	0	0	0	0	0	0	0	0	0	0	0	0	0	0	0	0	0	0	0	0	0	0	0	0	0	1	0	0	0	0	0	0	0	0	0	0	0	0	0	0	0	0	0	0		1
	HK-HK-HKRR-RR-RR-RR-RR-RR	0	0	0	0	0	0	0	0	0	0	0	0	0	0	0	0	0	0	0	0	0	0	0	0	0	0	2	0	0	0	0	0	0	0	0	0	1	0	0	0	0	0	0	0		3
	HK-HK-HK-RR-RR-RR-RR-RR	0	0	0	0	0	0	0	0	0	0	0	0	0	0	0	0	0	0	0	0	0	0	0	0	0	0	1	0	0	0	0	0	0	0	0	0	0	0	0	0	0	0	0	0		1
	HK-HK-RR-RR-RR-RR-RR-RR	0	0	0	0	0	0	0	0	0	0	0	0	0	0	0	0	0	0	0	0	0	0	0	0	0	0	1	0	0	0	0	0	0	0	0	0	0	0	0	0	0	0	0	0		1
	HK1HK2RR1RR2-HKRR-HKRR-HKRRHPt-RR-RR-RR-RR	0	0	0	0	0	0	0	0	0	0	0	0	0	0	0	0	0	0	0	0	0	0	0	0	0	0	1	0	0	0	0	0	0	0	0	0	0	0	0	0	0	0	0	0		1
	HK-HKRR-HKRR1RR2-RR-RR-RR-RR-RR	0	0	0	0	0	0	0	0	0	0	0	0	0	0	0	0	0	0	0	0	0	0	0	0	0	0	0	2	0	0	0	0	0	0	0	0	0	0	0	0	0	0	0	0		2
	HK-HK-HPt-RR-RR-RR-RR-RR	0	0	0	0	0	0	0	0	0	0	0	0	0	0	0	0	0	0	0	0	0	0	0	0	0	0	0	0	1	0	0	0	0	0	0	0	0	0	0	0	0	0	0	0		1
	HK-HK-HK-HPt-RR-RR-RR-RR	0	0	0	0	0	0	0	0	0	0	0	0	0	0	0	0	0	0	0	0	0	0	0	0	0	0	0	0	119	0	0	0	0	0	0	0	0	0	0	0	0	0	0	0		119
	HK-HKRR-RR-RR-RR-RR-RR-RR	0	0	0	0	0	0	0	0	0	0	0	0	0	0	0	0	0	0	0	0	0	0	0	0	0	0	0	0	0	0	1	0	0	0	0	0	0	0	0	0	0	0	0	0		1
operons with 9 genes	HK-HK-HK-HK-HPt-RR-RR-RR-RR1RR2	0	0	0	0	0	0	0	0	0	0	0	0	0	0	0	0	0	0	0	0	0	0	0	0	0	0	1	0	0	0	0	0	0	0	0	0	0	0	0	0	0	0	0	0		1
	HK-HK-HK-RR-RR-RR-RR-RR-RR	0	0	0	0	0	0	0	0	0	0	0	0	0	0	0	0	0	0	0	0	0	0	0	0	0	0	1	0	0	0	0	0	0	0	0	0	0	0	0	0	0	0	0	0		1
operons with 10 genes	HK-HK-HKRR-RR-RR-RR-RR-RR-RR-RR	0	0	0	0	0	0	0	0	0	0	0	0	0	0	0	0	0	0	0	0	0	0	0	0	0	0	1	0	0	0	0	0	0	0	0	0	0	0	0	0	0	0	0	0		1
operons with 11 genes	HK-HK-HKRR-HKRR1RR2-HKRR1RR2-HKRR1RR2-RR-RR-RR-RR-RR	0	0	0	0	0	0	0	0	1	0	0	0	0	0	0	0	0	0	0	0	0	0	0	0	0	0	0	0	0	0	0	0	0	0	0	0	0	0	0	0	0	0	0	0		1
	HK-HK1HK2-HKRR-HKRR-HKRR-HKRR1RR2-HKRR1RR2-HKRR1RR2-RR-RR-RR	0	0	0	0	0	0	0	0	0	0	0	1	0	0	0	0	0	0	0	0	0	0	0	0	0	0	0	0	0	0	0	0	0	0	0	0	0	0	0	0	0	0	0	0		1
operons with 17 genes	HK-HK-HK-HK-HK-HK-HK-HK-HK-HK-HK-HK-HK-HK-HK-HK-HK	0	0	0	0	0	0	0	0	0	0	0	0	0	0	0	0	0	0	0	0	0	0	0	0	0	0	0	0	0	0	0	0	0	0	0	0	0	0	0	1	0	0	0	0		1

## Sheet: Hoja2
>ActinobacteriaActinobacteria	20.6446	75.8216	0.325111	0.402855	34.7247	59.5471	0.0777087	0.0111012	0	HK orphan=2921	HK next to RR=10728	total HK=14149	total RR=18016
>AquificaeAquificae	37.7358	58.4906	0.943396	0	46.1039	40.2597	0	0	0	HK orphan=40	HK next to RR=62	total HK=106	total RR=154
>ArmatimonadetesArmatimonadetes	50	50	0	0	62.5	25	0	0	0	HK orphan=4	HK next to RR=4	total HK=8	total RR=16
>BacteroidetesBacteroidetes	31.3338	54.9753	1.52905	0.611621	47.7802	38.5707	0.0990262	0.940749	0.0495131	HK orphan=1332	HK next to RR=2337	total HK=4251	total RR=6059
>ChlorobiChlorobi	37.037	40.7407	3.08642	0	31.383	35.1064	0.531915	0	0	HK orphan=60	HK next to RR=66	total HK=162	total RR=188
>CaldisericaCaldiserica	28.5714	71.4286	0	0	0	83.3333	0	0	0	HK orphan=2	HK next to RR=5	total HK=7	total RR=6
>ChlamydiaeChlamydiae	65.6151	34.3849	0	0	27.044	68.5535	0	0.628931	0	HK orphan=208	HK next to RR=109	total HK=317	total RR=159
>LentisphaeraeLentisphaerae	41.1765	52.9412	0	0	35.2941	52.9412	0	0	0	HK orphan=7	HK next to RR=9	total HK=17	total RR=17
>VerrucomicrobiaVerrucomicrobia	24.9169	59.1362	0.664452	0	36.4606	37.9531	0.426439	0.639659	0	HK orphan=75	HK next to RR=178	total HK=301	total RR=469
>ChloroflexiChloroflexi	32.4074	51.5046	1.04167	1.15741	36.036	40.0901	0.0900901	0.27027	0	HK orphan=280	HK next to RR=445	total HK=864	total RR=1110
>ChrysiogenetesChrysiogenetes	48.3871	16.129	0	3.22581	70.9091	9.09091	0	0	0	HK orphan=15	HK next to RR=5	total HK=31	total RR=55
>CyanobacteriaCyanobacteria	56.4964	25.9854	0.467153	0.0583942	50.6636	18.4571	0.103691	0.456242	0.0622148	HK orphan=1935	HK next to RR=890	total HK=3425	total RR=4822
>DeferribacteresDeferribacteres	36.036	53.1532	1.8018	0.900901	39.6341	35.9756	0	3.65854	0	HK orphan=40	HK next to RR=59	total HK=111	total RR=164
>DeinococcusThermusDeinococcusThermus	31.0056	60.8939	1.11732	0.837989	37.931	46.9828	0	0	0.215517	HK orphan=111	HK next to RR=218	total HK=358	total RR=464
>DictyoglomiDictyoglomi	30.7692	61.5385	0	0	42.8571	57.1429	0	0	0	HK orphan=4	HK next to RR=8	total HK=13	total RR=14
>ElusimicrobiaElusimicrobia	60	20	0	0	66.6667	16.6667	0	0	0	HK orphan=3	HK next to RR=1	total HK=5	total RR=6
>AcidobacteriaAcidobacteria	28.655	58.4795	0	1.46199	41.4105	36.1664	0.180832	0.180832	0.180832	HK orphan=98	HK next to RR=200	total HK=342	total RR=553
>FibrobacteresFibrobacteres	0	75	0	0	33.3333	25	0	0	0	HK orphan=0	HK next to RR=3	total HK=4	total RR=12
>FirmicutesFirmicutes	12.1536	84.8194	0.341074	0.369497	29.3204	65.9565	0.0795668	0.0618853	0.143662	HK orphan=4276	HK next to RR=29842	total HK=35183	total RR=45245
>FusobacteriaFusobacteria	10.4046	86.9942	0.289017	0	40.8015	54.827	0.546448	0.182149	0	HK orphan=36	HK next to RR=301	total HK=346	total RR=549
>GemmatimonadetesGemmatimonadetes	20	65	0	2.5	28.8136	44.0678	0	3.38983	0	HK orphan=8	HK next to RR=26	total HK=40	total RR=59
>NitrospinaeNitrospinae	33.3333	61.1111	0	0	46.1538	28.2051	0	0	0	HK orphan=6	HK next to RR=11	total HK=18	total RR=39
>NitrospiraeNitrospirae	11.7647	61.1765	2.35294	1.17647	30.0613	31.9018	0	1.22699	0	HK orphan=10	HK next to RR=52	total HK=85	total RR=163
>PlanctomycetesPlanctomycetes	37.9121	48.9011	0.3663	0.18315	53.5273	23.545	0.881834	1.41093	0	HK orphan=207	HK next to RR=267	total HK=546	total RR=1134
>AlphaproteobacteriaAlphaproteobacteria	32.4266	51.8135	0.841969	2.83895	42.0911	30.8265	0.719286	0.757819	0.0064222	HK orphan=3004	HK next to RR=4800	total HK=9264	total RR=15571
>BetaproteobacteriaBetaproteobacteria	13.038	77.2065	0.459084	0.941122	27.8532	48.5914	0.202254	1.30743	0.02167	HK orphan=1136	HK next to RR=6727	total HK=8713	total RR=13844
>DeltaproteobacteriaDeltaproteobacteria	35.5787	39.0377	1.11834	0.83225	40.2195	23.8709	0.461196	1.01781	0	HK orphan=1368	HK next to RR=1501	total HK=3845	total RR=6288
>EpsilonproteobacteriaEpsilonproteobacteria	24.197	72.4992	0.367085	0.305904	48.8525	40.8973	0.0172563	6.67817	0	HK orphan=791	HK next to RR=2370	total HK=3269	total RR=5795
>GammaproteobacteriaGammaproteobacteria	11.8589	81.2364	0.412119	0.24797	26.4125	53.2692	0.455743	3.27722	0.0160311	HK orphan=6791	HK next to RR=46520	total HK=57265	total RR=87330
>ZetaproteobacteriaZetaproteobacteria	10	90	0	0	21.9512	43.9024	0	0	0	HK orphan=2	HK next to RR=18	total HK=20	total RR=41
>SpirochaetesSpirochaetes	35.9328	45.2606	0.0944109	0.0188822	50.5053	30.2804	0.0378979	0.126326	0	HK orphan=1903	HK next to RR=2397	total HK=5296	total RR=7916
>SynergistetesSynergistetes	21.2766	75.5319	0	1.06383	39.7436	45.5128	0.641026	1.92308	0	HK orphan=20	HK next to RR=71	total HK=94	total RR=156
>TenericutesTenericutes	1.26582	98.7342	0	0	27.1028	72.8972	0	0	0	HK orphan=1	HK next to RR=78	total HK=79	total RR=107
>ThermodesulfobacteriaThermodesulfobacteria	36	60	0	0	37.5	37.5	0	0	0	HK orphan=9	HK next to RR=15	total HK=25	total RR=40
>ThermotogaeThermotogae	38.3648	58.4906	0	0.628931	42.5926	43.0556	0	2.31481	0	HK orphan=61	HK next to RR=93	total HK=159	total RR=216
>CrenarchaeotaCrenarchaeota	50	50	0	0	76.1905	23.8095	0	0	0	HK orphan=5	HK next to RR=5	total HK=10	total RR=21
>EuryarchaeotaEuryarchaeota	69.3726	18.6104	0.425381	0.106345	51.5632	23.1176	0	0.0440335	0	HK orphan=1957	HK next to RR=525	total HK=2821	total RR=2271
>ThaumarchaeotaThaumarchaeota	35.7798	40.367	0.917431	0	50.8571	25.1429	0	0	0	HK orphan=39	HK next to RR=44	total HK=109	total RR=175
>EuglenozoaEuglenozoa	45.1613	0	0	0	100	0	0	0	0	HK orphan=14	HK next to RR=0	total HK=31	total RR=2
>MicrosporidiansMicrosporidians	100	0	0	0	100	0	0	0	0	HK orphan=1	HK next to RR=0	total HK=1	total RR=2
>AscomycetesAscomycetes	100	0	0	0	100	0	0	0	0	HK orphan=45	HK next to RR=0	total HK=45	total RR=68
>BasidiomycetesBasidiomycetes	100	0	0	0	100	0	0	0	0	HK orphan=1	HK next to RR=0	total HK=1	total RR=4
>EudicotsEudicots	100	0	0	0	59.1837	0	0	0	0	HK orphan=12	HK next to RR=0	total HK=12	total RR=98
0 species
