# Supplementary material for: A survey of HK, HPt, and RR domains and their organization in two-component systems and phosphorelay proteins of organisms with fully sequenced genomes
Source: PeerJ. 2015 Aug 13;3:e1183. doi: 10.7717/peerj.1183 (PMC4558063; doi:10.7717/peerj.1183)
Supplement: Appendix S1 — File including all figures and tables redone to include hypothetical proteins. Results are similar to those obtained for the dataset where these proteins are excluded. [file peerj-03-1183-s011.zip]

Archive with 15 entries (14 files):
- plus hypothetical and partial/
- plus hypothetical and partial/Figure 3.jpg
- plus hypothetical and partial/Figure 4.jpg
- plus hypothetical and partial/Supplementary Figure 1.jpg
- plus hypothetical and partial/Supplementary Table 2.docx
- plus hypothetical and partial/Supplementary Table 3.docx
- plus hypothetical and partial/Supplementary Table 4.docx
- plus hypothetical and partial/Supplementary Table 5.docx
- plus hypothetical and partial/Supplementary Table 6.docx
- plus hypothetical and partial/Supplementary Table 7.docx
- plus hypothetical and partial/Supplementary Table 8.docx
- plus hypothetical and partial/Supplementary Table 9.xlsx
- plus hypothetical and partial/Table 1.docx
- plus hypothetical and partial/Table 2.docx
- plus hypothetical and partial/Table 3.docx
