# Supplementary material for: A survey of HK, HPt, and RR domains and their organization in two-component systems and phosphorelay proteins of organisms with fully sequenced genomes
Source: PeerJ. 2015 Aug 13;3:e1183. doi: 10.7717/peerj.1183 (PMC4558063; doi:10.7717/peerj.1183)
Supplement: Appendix S1 — File including all figures and tables redone to include hypothetical proteins. Results are similar to those obtained for the dataset where these proteins are excluded. [file peerj-03-1183-s011.zip › plus hypothetical and partial/Supplementary Table 9.xlsx]

## Sheet: Hoja1
Supplementary table 9. Genomic distribution of all IST domain coding genes per phylum. Phylum abbreviations are given in Table 1. Here we list all combinations of HK, RR and HPt coding genes found in consecutive positions in the genome, sorted by the number of genes in the group. The gene identifier represents the type (HK, RR or HPt) and number of TCS/PR protein domains fused in that gene. Dashe…
		At	Aq	Ar	Ba	Cb	Cd	Cm	L	V	Cf	Cr	Cy	Df	Dt	Dc	El	Ac	Fb	Fi	Fu	Ge	Ni	Nt	Pl	A	B	D	E	G	Z	S	Sy	T	Th	Tt	C	Eu	Ta	Am	Eg	Mi	As	Bs	Ed		total
orphan genes (with no other IST domain coding genes)	RR	5785	68	9	2413	55	0	41	6	166	390	39	2420	54	173	6	4	229	4	9244	163	17	15	44	581	6286	3605	2403	2729	21526	9	3862	52	29	15	91	16	1154	91	5	2	2	68	4	58		63933
	HK	3582	47	4	1757	65	2	221	7	75	296	15	2034	52	110	4	3	102	1	5355	84	11	6	11	220	3337	1255	1571	842	7491	4	2035	27	11	9	69	17	2052	43	0	22	1	134	3	27		33014
	HPt	72	4	0	84	2	0	1	2	6	5	0	90	0	2	0	0	6	0	401	5	1	2	0	16	216	47	83	52	597	0	210	4	9	1	0	2	5	1	2	0	0	44	2	19		1993
	HKRR	197	0	1	1121	67	0	2	3	97	100	2	637	17	1	0	0	66	2	289	0	16	3	8	129	1431	736	949	27	4198	17	869	2	0	9	0	0	537	0	9	0	0	96	10	19		11667
	HK1HK2	2	0	0	4	1	0	0	0	0	1	0	44	0	2	0	0	1	0	46	0	0	0	0	0	25	11	2	1	32	0	9	0	0	0	0	0	8	1	0	0	0	21	0	0		211
	RR1RR2	7	0	0	10	1	0	0	0	4	7	0	12	5	1	0	0	3	0	50	0	0	0	1	3	198	25	58	134	448	0	192	0	0	2	0	0	3	0	0	0	0	12	0	1		1177
	HKHPt	12	2	1	6	0	0	0	0	3	0	0	6	0	0	0	0	4	0	126	0	0	0	0	8	26	90	43	1	1322	0	120	2	0	0	0	0	0	0	0	0	0	0	0	0		1772
	RRHPt	2	0	0	1	1	0	0	0	0	0	1	6	0	0	0	0	0	0	17	0	0	0	0	6	19	3	6	3	87	0	1	2	0	0	0	0	0	0	0	0	0	0	0	0		155
	HPt1HPt2	0	0	0	0	0	0	0	0	0	0	0	1	0	0	0	0	0	0	0	0	0	0	0	0	3	0	0	0	4	0	0	0	0	0	0	0	0	0	0	0	0	6	0	0		14
	HKRR1RR2	19	0	0	38	13	0	0	0	10	17	1	133	1	0	0	0	7	2	89	0	0	0	1	24	170	70	78	3	382	0	35	1	0	1	0	0	3	0	4	0	0	0	0	2		1104
	HKRRHPt	2	0	0	45	4	0	2	1	3	7	1	149	2	0	0	0	0	0	21	0	0	0	0	20	91	86	64	8	3806	1	18	0	0	1	1	0	1	0	0	0	0	0	0	0		4334
	HK1HK2HK3	0	0	0	0	0	0	0	0	0	0	0	0	0	0	0	0	0	0	0	0	0	0	0	0	0	0	0	0	0	0	0	0	0	0	0	0	0	0	0	0	0	0	0	0		0
	HK1HK2RR	3	0	0	5	0	0	0	0	0	0	0	9	0	2	0	0	1	0	32	0	0	0	0	0	0	2	24	0	13	0	76	0	0	0	0	0	1	0	0	0	0	28	2	1		199
	RR1RR2HPt	0	0	0	0	0	0	0	0	0	0	0	10	0	0	0	0	0	0	5	0	0	0	0	0	0	3	1	0	10	0	1	0	0	0	0	0	0	0	0	0	0	0	0	0		30
	RR1RR2RR3	0	0	0	0	0	0	0	0	0	0	0	9	0	0	0	0	0	0	0	0	0	0	0	0	0	2	2	0	2	0	0	0	0	0	0	0	0	0	0	0	0	0	0	0		15
	HK1HK2HPt	0	0	0	0	0	0	0	0	0	0	0	0	0	0	0	0	0	0	0	0	0	0	0	0	0	2	4	0	1	0	1	0	0	0	0	0	1	0	0	0	0	0	0	0		9
	HKHPt1HPt2	0	0	0	0	0	0	0	0	0	0	0	0	0	0	0	0	0	0	0	0	0	0	0	3	0	0	3	0	0	0	0	0	0	0	0	0	0	0	0	0	0	0	0	0		6
	HPt1HPt2HPt3	0	0	0	0	0	0	0	0	0	0	0	0	0	0	0	0	0	0	0	0	0	0	0	0	0	0	0	0	0	0	0	0	0	0	0	0	0	0	0	0	0	0	0	0		0
	HK1HK2RR1RR2	0	0	0	0	0	0	0	0	1	0	0	13	0	0	0	0	1	0	0	0	0	0	0	0	13	10	11	0	4	0	0	0	0	0	0	0	0	0	1	0	0	9	4	0		67
	HKRR1HPtRR2	4	0	0	8	10	0	0	0	2	1	1	35	0	0	0	0	1	0	4	0	0	0	1	11	36	47	24	0	167	1	1	1	0	0	2	0	2	0	0	0	0	0	0	0		359
	HK1HK2HPt1HPt2	0	0	0	0	0	0	0	0	0	0	0	0	0	0	0	0	0	0	0	0	0	0	0	0	0	0	0	0	0	0	0	0	0	0	0	0	0	0	0	0	0	0	0	0		0
	HK1HK2RRHPt	0	0	0	0	0	0	0	0	0	0	0	24	0	0	0	0	0	0	0	0	0	0	0	0	0	0	0	0	0	0	0	0	0	0	0	0	0	0	0	0	0	0	0	0		24
	RR1RR2RR3RR4	0	0	0	0	0	0	0	0	0	0	0	0	0	0	0	0	0	0	0	0	0	0	0	0	0	0	0	0	0	0	0	0	0	0	0	0	0	0	0	0	0	0	0	0		0
	HK1HK2HK3RR	0	0	0	0	0	0	0	0	0	0	0	0	0	0	0	0	0	0	0	0	0	0	0	0	0	0	0	0	0	0	0	0	0	0	0	0	0	0	0	0	0	0	0	0		0
	HKRRHPt1HPt2	0	0	0	0	0	0	0	0	1	1	0	15	0	0	0	0	0	0	0	0	0	0	0	0	0	1	1	0	18	0	0	0	0	0	0	0	0	0	0	0	0	0	0	0		37
	HPt1HPt2HPt3HPt4	0	0	0	0	0	0	0	0	0	0	0	0	0	0	0	0	0	0	0	0	0	0	0	0	0	0	0	0	1	0	0	0	0	0	0	0	0	0	0	0	0	0	0	0		1
	HK1HK2HK3HK4	0	0	0	0	0	0	0	0	0	0	0	0	0	0	0	0	0	0	0	0	0	0	0	0	1	0	0	0	0	0	0	0	0	0	0	0	0	0	0	0	0	0	0	0		1
	RR1RR2RR3HPt	0	0	0	0	0	0	0	0	0	2	0	14	0	0	0	0	0	0	0	0	0	0	0	0	0	0	0	0	0	0	0	0	0	0	0	0	0	0	0	0	0	0	0	0		16
	HK1RR1RR2RR3	0	0	0	11	1	0	0	0	1	0	0	21	0	1	0	0	0	0	7	0	0	0	0	4	15	36	15	0	30	0	1	0	0	0	0	0	0	0	1	0	0	0	0	0		144
	HKHPt1HPt2HPt3	0	0	0	0	0	0	0	0	0	0	0	0	0	0	0	0	0	0	0	0	0	0	0	0	0	0	0	0	0	0	0	0	0	0	0	0	0	0	0	0	0	0	0	0		0
	HKRR1RR2HPt1HPt2	0	0	0	0	0	0	0	0	0	0	0	0	0	0	0	0	0	0	0	0	0	0	0	0	0	1	0	0	0	0	0	0	0	0	0	0	0	0	0	0	0	0	0	0		1
	HKRR1RR2RR3HPt	0	0	0	0	0	0	0	0	0	0	0	3	0	0	0	0	0	0	5	0	0	0	0	0	0	0	2	0	9	0	0	0	0	0	0	0	0	0	0	0	0	0	0	0		19
	HKRR1RR2RR3RR4	0	0	0	0	0	0	0	0	0	0	0	0	0	0	0	0	0	0	0	0	0	0	0	0	0	0	0	0	0	0	0	0	0	0	0	0	0	0	0	0	0	0	0	0		0
	HK1HK2RR1RR2HPt	0	0	0	0	0	0	0	0	0	0	0	0	0	0	0	0	0	0	0	0	0	0	0	0	0	0	0	0	0	0	0	0	0	0	0	0	0	0	0	0	0	0	0	0		0
	HK1HK2RRHPt1HPt2	0	0	0	0	0	0	0	0	0	0	0	4	0	0	0	0	0	0	0	0	0	0	0	0	0	0	0	0	0	0	0	0	0	0	0	0	0	0	0	0	0	0	0	0		4
	HK1HK2RR1RR2RR3	0	0	0	0	0	0	0	0	0	0	0	0	0	0	0	0	0	0	0	0	0	0	0	0	1	6	0	0	0	0	0	0	0	0	0	0	0	0	0	0	0	0	0	0		7
	HKRRHPt1HPt2HPt3	0	0	0	0	1	0	0	0	0	0	0	2	0	0	0	0	0	0	0	0	0	0	1	0	0	64	0	0	78	0	0	0	0	0	0	0	0	0	0	0	0	0	0	0		146
	HK1HK2HK3HK4RR1RR2	0	0	0	0	0	0	0	0	0	0	0	0	0	0	0	0	0	0	0	0	0	0	0	0	0	0	1	0	0	0	0	0	0	0	0	0	0	0	0	0	0	0	0	0		1
	HKRR1RR2HPt1HPt2HPt3	0	0	0	0	0	0	0	0	0	0	0	0	0	0	0	0	0	0	0	0	0	0	0	0	0	0	0	0	0	0	0	0	0	0	0	0	0	0	0	0	0	0	0	0		0
	HK1HK2RRHPt1HPt2HPt3	0	0	0	0	0	0	0	0	0	0	0	0	0	0	0	0	0	0	0	0	0	0	0	0	0	1	0	0	0	0	0	0	0	0	0	0	0	0	0	0	0	0	0	0		1
	HKRRHPt1HPt2HPt3HPt4	0	0	0	0	0	0	0	0	0	0	0	2	0	0	0	0	0	0	0	0	0	0	0	1	0	13	0	0	92	0	0	0	0	0	0	0	0	0	0	0	0	0	0	0		108
	HKRR1RR2RR3RR4HPt	0	0	0	0	0	0	0	0	0	0	0	0	0	0	0	0	0	0	0	0	0	0	0	0	0	0	1	0	0	0	0	0	0	0	0	0	0	0	0	0	0	0	0	0		1
	HK1HK2RR1RR2RR3RR4	0	0	0	0	0	0	0	0	0	0	0	0	0	0	0	0	0	0	0	0	0	0	0	0	0	0	0	0	0	0	0	0	0	0	0	0	0	0	0	0	0	0	0	0		0
	HK1HK2RR1RR2HPt1HPt2	0	0	0	0	0	0	0	0	0	0	0	0	0	0	0	0	0	0	0	0	0	0	0	0	1	0	0	0	0	0	0	0	0	0	0	0	0	0	0	0	0	0	0	0		1
	HKRR1RR2RR3RR4RR5HPt	0	0	0	0	0	0	0	0	0	0	0	2	0	0	0	0	0	0	0	0	0	0	0	0	0	0	0	0	0	0	0	0	0	0	0	0	0	0	0	0	0	0	0	0		2
	HKRRHPt1HPt2HPt3HPt4HPt5	0	0	0	0	0	0	0	0	0	0	0	0	0	0	0	0	0	0	0	0	0	0	0	0	0	0	0	0	66	0	0	0	0	0	0	0	0	0	0	0	0	0	0	0		66
	HKRR1RR2RR3HPt1HPt2HPt3	0	0	0	0	0	0	0	0	0	0	0	0	0	0	0	0	0	0	0	0	0	0	0	0	0	0	0	0	0	0	0	0	0	0	0	0	0	0	0	0	0	0	0	0		0
	HKRRHPt1HPt2HPt3HPt4HPt5HPt6	0	0	0	0	0	0	0	0	0	0	0	0	0	0	0	0	0	0	0	0	0	0	0	0	0	0	0	0	1	0	0	0	0	0	0	0	0	0	0	0	0	0	0	0		1
	HKRRHPt1HPt2HPt3HPt4HPt5HPt6HPt7	0	0	0	0	0	0	0	0	0	0	0	0	0	0	0	0	0	0	0	0	0	0	0	0	0	0	0	0	7	0	0	0	0	0	0	0	0	0	0	0	0	0	0	0		7
	HK1HK2RR1RR2RR3RR4RR5RR6HPt	0	0	0	0	0	0	0	0	0	0	0	0	0	0	0	0	0	0	0	0	0	0	0	0	1	0	0	0	0	0	0	0	0	0	0	0	0	0	0	0	0	0	0	0		1
operons with 2 genes	HK-RR	11227	65	5	2722	70	5	110	9	183	452	5	909	66	223	8	1	201	3	33841	359	26	14	55	288	5067	6973	1583	2483	48182	18	2552	81	78	15	94	5	550	44	0	0	0	0	0	0		118572
	RR-RR	97	3	1	57	4	0	3	0	13	32	1	264	5	10	0	0	17	0	86	2	0	1	2	28	358	382	212	8	1973	3	302	0	0	2	1	0	82	6	0	0	0	0	0	12		3967
	HKRRHPt-RR	2	0	0	76	0	0	2	0	3	3	0	21	8	0	0	0	1	0	32	1	2	0	2	16	117	193	67	390	2940	0	11	3	0	0	5	0	1	0	0	0	0	0	0	0		3896
	HKRR-RR	105	0	0	111	9	1	0	0	11	19	1	147	3	0	0	0	4	0	88	14	2	0	1	32	565	489	183	15	724	2	109	1	0	0	1	0	41	0	0	0	0	0	0	0		2678
	HKHPt-RR	13	5	0	5	0	0	0	0	0	0	0	4	1	0	0	0	1	0	325	0	2	0	2	9	182	151	86	7	488	0	27	4	0	0	16	0	67	1	0	0	0	0	0	0		1396
	HK-HK	24	0	0	81	0	0	0	0	1	18	0	78	1	0	0	0	1	0	131	2	1	0	1	3	73	18	64	4	79	0	259	0	0	0	1	0	84	6	0	1	0	0	1	0		932
	RR-HPt	11	0	0	5	1	0	0	0	2	1	0	5	0	0	0	0	1	0	29	2	0	0	0	10	114	33	25	2	414	0	3	0	0	0	0	0	0	0	0	0	0	0	0	0		658
	HKRR-HKRR	4	0	0	6	0	0	0	0	4	3	0	99	2	0	0	0	0	0	18	0	0	1	0	12	21	13	36	2	68	2	9	1	0	0	0	0	16	0	0	0	0	5	0	1		323
	HKRR-RR1RR2	0	0	0	0	0	0	0	0	0	0	0	1	0	0	0	0	0	0	1	0	0	0	0	0	0	3	1	0	2	0	0	0	0	0	0	0	0	0	0	0	0	0	0	0		8
	RR-RR1RR2	1	0	0	0	0	0	0	0	1	0	0	1	0	0	0	0	0	0	1	0	0	0	0	0	179	0	2	2	38	0	1	0	0	0	0	0	1	0	0	0	0	0	0	0		227
	HK-HKRR	4	0	0	29	3	0	0	0	8	8	0	54	0	5	1	0	1	0	8	0	0	1	0	3	31	11	58	4	38	0	219	0	0	0	0	0	29	0	0	0	0	0	0	0		515
	HKRR-HKRR1RR2	0	0	0	0	0	0	0	0	1	1	0	9	0	0	0	0	1	0	11	0	0	0	0	2	8	7	4	0	13	0	0	0	0	0	0	0	0	0	0	0	0	0	0	0		57
	HKRR1RR2-HKRR1RR2	0	0	0	0	0	0	0	0	0	0	0	1	0	0	0	0	0	0	4	0	0	0	0	1	13	3	6	0	1	0	0	0	0	0	0	0	0	0	0	0	0	0	0	0		29
	HKRR1RR2HPt-RR	7	0	0	3	0	0	0	0	2	0	0	33	0	0	0	0	2	1	28	0	0	0	1	8	18	49	31	5	278	0	3	1	0	0	1	0	0	0	0	0	0	0	0	0		471
	HK1HK2HK3-RR1RR2RR3	0	0	0	0	0	0	0	0	0	0	0	0	0	0	0	0	0	0	9	0	0	0	0	0	0	0	0	0	0	0	0	0	0	0	0	0	0	0	0	0	0	0	0	0		9
	HK1HK2-RR	30	2	0	14	0	0	0	0	0	0	0	3	0	7	0	0	0	0	65	1	0	0	0	0	10	9	5	1	36	0	2	0	0	0	0	0	1	0	0	0	0	0	0	0		186
	HK1HK2RR-RR	0	0	0	4	0	0	0	0	0	0	0	3	0	1	0	0	1	0	74	0	0	0	0	0	2	3	0	0	15	0	0	0	0	0	0	0	0	0	0	0	0	0	0	0		103
	HKRR1RR2-RR	6	0	0	3	0	0	0	0	6	6	0	19	0	0	0	0	0	0	6	0	0	0	0	3	37	5	21	5	28	0	5	0	0	0	0	0	7	0	0	0	0	0	0	0		157
	HK-HKRR1RR2	0	0	0	0	1	0	0	0	5	0	0	10	0	0	0	0	0	0	5	0	0	0	0	6	3	6	9	0	22	0	77	0	0	0	0	0	0	0	0	0	0	0	0	0		144
	RR-RR1RR2RR3HPt	0	0	0	0	0	0	0	0	0	0	0	11	0	0	0	0	0	0	0	0	0	0	0	0	0	0	0	0	0	0	0	0	0	0	0	0	0	0	0	0	0	0	0	0		11
	HKRR-HKRR1RR2HPt	0	0	0	0	0	0	0	0	0	0	0	7	1	0	0	0	0	0	0	0	0	0	0	4	2	5	1	0	11	0	0	0	0	0	0	0	0	0	0	0	0	0	0	0		31
	HKRR1RR2-HKRR1RR2RR3	0	0	0	1	0	0	0	0	3	0	0	6	0	0	0	0	0	0	0	0	0	0	0	0	27	2	4	0	0	0	0	0	0	0	0	0	0	0	0	0	0	0	0	0		43
	RR1RR2HPt-RR	0	0	0	0	0	0	0	0	0	0	0	7	0	0	0	0	0	0	2	0	0	0	0	0	2	0	1	0	20	0	0	0	0	0	0	0	0	0	0	0	0	0	0	0		32
	HK-HKRRHPt	1	0	0	1	0	0	0	0	0	0	0	2	0	0	0	0	0	0	0	0	0	0	0	0	3	1	3	0	28	0	1	0	0	0	0	0	0	0	0	0	0	0	0	0		40
	HK-RR1RR2	1	0	0	0	3	0	0	0	0	5	0	0	0	0	0	0	1	0	3	0	0	0	0	0	3	5	7	3	54	0	2	0	0	0	0	0	1	0	0	0	0	0	0	0		88
	RR1RR2-RR1RR2	0	0	0	0	0	0	0	0	0	0	0	1	0	0	0	0	0	0	0	0	0	0	0	0	26	0	3	1	0	0	0	0	0	0	0	0	0	0	0	0	0	0	0	0		31
	HKRR1HPtRR2-HKRR1RR2	1	0	0	1	0	0	0	0	0	0	0	1	0	0	0	0	0	0	0	0	0	0	0	0	2	0	0	0	0	0	0	0	0	0	0	0	0	0	0	0	0	0	0	0		5
	HK-HKRR1HPtRR2	2	0	0	0	0	0	0	0	0	0	0	1	0	0	0	0	0	0	0	0	0	0	0	0	5	0	2	0	1	0	0	0	0	0	0	0	1	0	0	0	0	0	0	0		12
	HKRR-HPt	1	0	0	2	0	0	0	0	0	0	0	5	0	0	0	0	0	0	4	0	0	0	0	0	8	1	13	1	149	0	0	0	0	0	0	0	0	0	0	0	0	0	0	0		184
	HKRR1RR2-HPt	1	0	0	1	0	0	0	0	0	0	0	1	0	0	0	0	0	0	2	0	0	0	0	0	1	0	3	0	3	0	0	0	0	0	0	0	0	0	0	0	0	0	0	0		12
	HK1RR1RR2RR3-RR	3	0	0	2	0	0	0	0	0	0	0	1	0	0	0	0	0	0	7	0	0	0	0	0	14	6	8	0	110	0	0	0	0	0	0	0	0	0	0	0	0	0	0	0		151
	HK1HK2-RR1RR2	0	0	0	2	0	0	0	0	0	0	0	0	0	0	0	0	0	0	47	0	0	0	0	0	23	1	0	0	0	0	0	0	0	0	0	0	0	0	0	0	0	0	0	0		73
	RR-RRHPt	0	0	0	13	0	0	0	0	1	1	0	2	0	0	0	0	4	0	6	0	0	0	1	2	4	7	8	0	19	0	0	0	0	0	0	0	0	0	0	0	0	0	0	0		68
	HK1RR1RR2RR3-HKRR	0	0	0	3	0	0	0	0	0	0	0	2	0	2	0	0	0	0	4	0	0	0	0	0	2	1	6	0	1	0	80	0	0	0	0	0	0	0	0	0	0	0	0	0		101
	HK1HK2RRHPt-RR	0	0	0	2	0	0	0	0	0	0	0	0	0	0	0	0	0	0	0	0	0	0	0	0	0	0	0	0	1	0	0	0	0	0	0	0	0	0	0	0	0	0	0	0		3
	HKHPt-RR1RR2	0	0	0	0	0	0	0	0	1	1	0	0	0	0	0	0	0	0	0	0	0	0	0	0	0	0	4	0	0	0	0	0	0	0	0	0	0	0	0	0	0	0	0	0		6
	HK-HK1HK2RR1RR2	0	0	0	0	0	0	0	0	1	0	0	1	0	0	0	0	0	0	0	0	0	0	0	0	0	0	1	0	0	0	0	0	0	0	0	0	0	0	0	0	0	0	0	0		3
	HKHPt-HKRR	0	0	0	0	0	0	0	0	1	0	0	0	0	0	0	0	0	0	0	0	0	0	0	0	0	0	2	0	8	0	4	0	0	0	0	0	0	0	0	0	0	0	0	0		15
	HKRR-RR1RR2RR3	0	0	0	0	0	0	0	0	0	0	0	2	0	0	0	0	0	0	0	0	0	0	0	0	0	0	0	0	0	0	0	0	0	0	0	0	0	0	0	0	0	0	0	0		2
	HKRR1RR2RR3RR4HPt-RR	0	0	0	0	0	0	0	0	0	0	0	4	0	0	0	0	0	0	0	0	0	0	0	0	0	0	0	0	0	0	0	0	0	0	0	0	0	0	0	0	0	0	0	0		4
	HK1HK2RRHPt1HPt2-RR	0	0	0	0	0	0	0	0	0	0	0	1	0	0	0	0	0	0	0	0	0	0	0	0	0	0	0	0	0	0	0	0	0	0	0	0	0	0	0	0	0	0	0	0		1
	HKRR1RR2RR3RR4RR5HPt-RR	0	0	0	0	0	0	0	0	0	0	0	4	0	0	0	0	0	0	0	0	0	0	0	0	0	0	0	0	0	0	0	0	0	0	0	0	0	0	0	0	0	0	0	0		4
	HK-HK1HK2RRHPt	0	0	0	0	0	0	0	0	0	0	0	1	0	0	0	0	0	0	0	0	0	0	0	0	0	0	0	0	0	0	0	0	0	0	0	0	0	0	0	0	0	0	0	0		1
	HK1HK2RR1RR2-RR	0	0	0	0	0	0	0	0	0	0	0	2	0	0	0	0	0	0	0	0	0	0	0	0	1	1	0	0	0	0	0	0	0	0	0	0	0	0	0	0	0	0	0	0		4
	HK1HK2HK3RR-RR	0	0	0	0	0	0	0	0	0	0	0	1	0	0	0	0	0	0	0	0	0	0	0	0	0	0	0	0	0	0	0	0	0	0	0	0	0	0	0	0	0	0	0	0		1
	HK-RR1RR2RR3HPt	0	0	0	0	0	0	0	0	0	0	0	2	0	0	0	0	0	0	0	0	0	0	0	0	0	0	0	0	0	0	0	0	0	0	0	0	0	0	0	0	0	0	0	0		2
	HKRRHPt1HPt2-RR	0	0	0	0	0	0	0	0	0	0	0	2	0	0	0	0	0	0	0	0	0	0	0	9	0	0	0	0	0	0	0	0	0	0	0	0	0	0	0	0	0	0	0	0		11
	HK1HK2RR-HKRR1RR2	0	0	0	0	0	0	0	0	0	0	0	3	0	0	0	0	0	0	0	0	0	0	0	0	0	0	0	0	0	0	0	0	0	0	0	0	0	0	0	0	0	0	0	0		3
	HK-HK1HK2RR	0	0	0	0	0	0	0	0	0	0	0	2	0	0	0	0	0	0	0	0	0	0	0	0	2	1	4	0	0	0	0	0	0	0	0	0	0	0	0	0	0	0	0	0		9
	HK-RRHPt	0	0	0	0	0	0	0	0	0	0	0	1	0	0	0	0	0	0	0	0	0	0	0	0	1	2	0	0	9	0	0	0	0	0	0	0	0	0	0	0	0	0	0	0		13
	HK1HK2RR-HKRR	0	0	0	0	0	0	0	0	0	0	0	1	0	0	0	0	0	0	0	0	0	0	0	0	0	0	0	0	0	0	72	0	0	0	0	0	0	0	0	0	0	0	0	0		73
	HK-HK1RR1RR2RR3	0	0	0	0	0	0	0	0	0	0	0	1	0	0	0	0	0	0	1	0	0	0	0	0	1	0	8	0	1	0	0	0	0	0	0	0	0	0	0	0	0	0	0	0		12
	HKRR-RR1RR2RR3HPt	0	0	0	0	0	0	0	0	0	0	0	3	0	0	0	0	0	0	0	0	0	0	0	0	0	0	0	0	0	0	0	0	0	0	0	0	0	0	0	0	0	0	0	0		3
	HKRR1HPtRR2-HKRR1HPtRR2	0	0	0	0	0	0	0	0	0	0	0	1	0	0	0	0	0	0	0	0	0	0	1	0	0	0	1	0	1	0	0	0	0	0	0	0	0	0	0	0	0	0	0	0		4
	HK-HPt	0	0	0	0	0	0	0	0	0	0	0	4	0	0	0	0	0	0	2	0	0	0	0	0	1	2	6	1	26	0	3	0	0	0	0	0	0	0	0	0	0	0	0	0		45
	HKRRHPt1HPt2HPt3HPt4HPt5-RR	0	0	0	0	0	0	0	0	0	0	0	1	0	0	0	0	0	0	0	0	0	0	0	0	0	0	0	0	0	0	0	0	0	0	0	0	0	0	0	0	0	0	0	0		1
	HKRRHPt1HPt2HPt3-RR	0	0	0	0	0	0	0	0	0	0	0	1	0	1	0	0	0	0	0	0	0	0	0	0	0	0	0	0	0	0	0	0	0	0	0	0	0	0	0	0	0	0	0	0		2
	HK-HK1HK2	0	0	0	0	0	0	0	0	0	0	0	2	0	0	0	0	0	0	0	0	0	0	0	0	1	0	0	0	0	0	1	0	0	0	0	0	1	0	0	0	0	0	0	0		5
	HKRR1RR2RR3HPt-RR	0	0	0	0	0	0	0	0	0	0	0	4	0	0	0	0	0	0	1	0	0	0	0	0	0	0	0	0	1	0	0	0	0	0	0	0	0	0	0	0	0	0	0	0		6
	RR-RR1RR2RR3	0	0	0	0	0	0	0	0	0	0	0	2	0	0	0	0	0	0	0	0	0	0	0	0	0	0	0	0	0	0	0	0	0	0	0	0	0	0	0	0	0	0	0	0		2
	HKRR-HKRRHPt	0	0	0	0	0	0	0	0	0	0	0	1	0	0	0	0	0	0	1	0	0	0	0	2	5	3	5	0	4	0	0	0	0	0	0	0	2	0	0	0	0	0	0	0		23
	HK1HK2-HKRR	0	0	0	0	0	0	0	0	0	0	0	0	0	1	0	0	0	0	0	0	0	0	0	0	0	0	0	0	0	0	2	0	0	0	0	0	0	0	0	0	0	0	0	0		3
	HK1HK2RR1RR2-HKRR	0	0	0	0	0	0	0	0	0	0	0	0	0	0	0	0	1	0	0	0	0	0	0	0	0	0	0	0	0	0	0	0	0	0	0	0	0	0	0	0	0	0	0	0		1
	HK1HK2HPt-RR1RR2	0	0	0	0	0	0	0	0	0	0	0	0	0	0	0	0	0	0	2	0	0	0	0	0	0	0	0	0	0	0	0	0	0	0	0	0	0	0	0	0	0	0	0	0		2
	HK1HK2HK3HK4RR1RR2-RR1RR2	0	0	0	0	0	0	0	0	0	0	0	0	0	0	0	0	0	0	2	0	0	0	0	0	0	0	0	0	0	0	0	0	0	0	0	0	0	0	0	0	0	0	0	0		2
	HK-RR1RR2HPt	0	0	0	0	0	0	0	0	0	0	0	0	0	0	0	0	0	0	1	0	0	0	0	0	0	0	0	0	2	0	0	0	0	0	0	0	0	0	0	0	0	0	0	0		3
	HK1HK2HPt-RR	0	0	0	0	0	0	0	0	0	0	0	0	0	0	0	0	0	0	9	0	0	0	0	0	1	8	3	0	2	0	1	0	0	0	0	0	0	0	0	0	0	0	0	0		24
	HK-HKHPt	0	0	0	0	0	0	0	0	0	0	0	0	0	0	0	0	0	0	1	0	0	0	0	0	0	1	4	4	1	0	0	0	0	0	0	0	0	0	0	0	0	0	0	0		11
	RRHPt-RRHPt	0	0	0	0	0	0	0	0	0	0	0	0	0	0	0	0	0	0	1	0	0	0	0	0	0	0	0	0	0	0	0	0	0	0	0	0	0	0	0	0	0	0	0	0		1
	HKHPt1HPt2-RR	0	0	0	0	0	0	0	0	0	0	0	0	0	0	0	0	0	0	1	0	0	0	0	1	2	0	12	0	2	0	0	0	0	0	0	0	1	0	0	0	0	0	0	0		19
	HKHPt1HPt2HPt3-RR	0	0	0	0	0	0	0	0	0	0	0	0	0	0	0	0	0	0	1	0	0	0	0	0	0	0	11	0	1	0	0	0	0	0	0	0	0	0	0	0	0	0	0	0		13
	HKRRHPt1HPt2-RR1RR2	0	0	0	0	0	0	0	0	0	0	0	0	0	0	0	0	0	0	0	0	0	0	0	1	0	0	0	0	0	0	0	0	0	0	0	0	0	0	0	0	0	0	0	0		1
	HKRR-HKRR1RR2RR3HPt	0	0	0	0	0	0	0	0	0	0	0	0	0	0	0	0	0	0	0	0	0	0	0	1	0	0	0	0	1	0	0	0	0	0	0	0	0	0	0	0	0	0	0	0		2
	HKRR-RRHPt	0	0	0	0	0	0	0	0	0	0	0	0	0	0	0	0	0	0	0	0	0	0	0	1	1	1	0	0	3	0	0	0	0	0	0	0	0	0	0	0	0	0	0	0		6
	HKRRHPt-RR1RR2	0	0	0	0	0	0	0	0	0	0	0	0	0	0	0	0	0	0	0	0	0	0	0	1	1	1	0	0	8	0	0	0	0	0	0	0	0	0	0	0	0	0	0	0		11
	RR1RR2-RR1RR2RR3RR4	0	0	0	0	0	0	0	0	0	0	0	0	0	0	0	0	0	0	0	0	0	0	0	0	1	0	0	0	0	0	0	0	0	0	0	0	0	0	0	0	0	0	0	0		1
	HPt1HPt2-RR1RR2	0	0	0	0	0	0	0	0	0	0	0	0	0	0	0	0	0	0	0	0	0	0	0	0	2	0	0	0	0	0	0	0	0	0	0	0	0	0	0	0	0	0	0	0		2
	HK1HK2RR1RR2-RR1RR2	0	0	0	0	0	0	0	0	0	0	0	0	0	0	0	0	0	0	0	0	0	0	0	0	4	0	0	0	0	0	0	0	0	0	0	0	0	0	0	0	0	0	0	0		4
	HKRRHPt-RRHPt	0	0	0	0	0	0	0	0	0	0	0	0	0	0	0	0	0	0	0	0	0	0	0	0	3	0	0	0	0	0	0	0	0	0	0	0	0	0	0	0	0	0	0	0		3
	HK1RR1RR2RR3-RR1RR2	0	0	0	0	0	0	0	0	0	0	0	0	0	0	0	0	0	0	0	0	0	0	0	0	13	0	0	0	0	0	0	0	0	0	0	0	0	0	0	0	0	0	0	0		13
	HKRRHPt-HPt	0	0	0	0	0	0	0	0	0	0	0	0	0	0	0	0	0	0	0	0	0	0	0	0	3	0	1	0	4	0	0	0	0	0	0	0	0	0	0	0	0	0	0	0		8
	HPt-HPt	0	0	0	0	0	0	0	0	0	0	0	0	0	0	0	0	0	0	0	0	0	0	0	0	4	0	0	0	1	0	0	0	1	0	0	0	0	0	0	0	0	2	0	4		12
	HKRR1HPtRR2-RR1RR2	0	0	0	0	0	0	0	0	0	0	0	0	0	0	0	0	0	0	0	0	0	0	0	0	0	9	0	0	0	0	5	0	0	0	0	0	0	0	0	0	0	0	0	0		14
	HKRR1RR2-RR1RR2	0	0	0	0	0	0	0	0	0	0	0	0	0	0	0	0	0	0	0	0	0	0	0	0	0	1	0	0	0	0	14	0	0	0	0	0	0	0	0	0	0	0	0	0		15
	HK-RR1RR2RR3	0	0	0	0	0	0	0	0	0	0	0	0	0	0	0	0	0	0	0	0	0	0	0	0	0	1	0	0	0	0	0	0	0	0	0	0	0	0	0	0	0	0	0	0		1
	HKRR-HPt1HPt2HPt3	0	0	0	0	0	0	0	0	0	0	0	0	0	0	0	0	0	0	0	0	0	0	0	0	0	1	0	0	0	0	0	0	0	0	0	0	0	0	0	0	0	0	0	0		1
	HK-HK1HK2HK3HK4RR1RR2	0	0	0	0	0	0	0	0	0	0	0	0	0	0	0	0	0	0	0	0	0	0	0	0	0	0	1	0	0	0	0	0	0	0	0	0	0	0	0	0	0	0	0	0		1
	HK1HK2RR-HK1HK2RR	0	0	0	0	0	0	0	0	0	0	0	0	0	0	0	0	0	0	0	0	0	0	0	0	0	0	2	0	0	0	0	0	0	0	0	0	0	0	0	0	0	0	0	0		2
	HKRR1RR2-HKRRHPt	0	0	0	0	0	0	0	0	0	0	0	0	0	0	0	0	0	0	0	0	0	0	0	0	0	0	1	0	0	0	1	0	0	0	0	0	0	0	0	0	0	0	0	0		2
	HKRR1RR2HPt1HPt2-RR	0	0	0	0	0	0	0	0	0	0	0	0	0	0	0	0	0	0	0	0	0	0	0	0	0	0	1	0	0	0	0	0	0	0	0	0	0	0	0	0	0	0	0	0		1
	HPt-RR1RR2	0	0	0	0	0	0	0	0	0	0	0	0	0	0	0	0	0	0	0	0	0	0	0	0	0	0	1	0	2	0	0	0	0	0	0	0	0	0	0	0	0	0	0	0		3
	HKRR1RR2-HKRR1RR2RR3RR4	0	0	0	0	0	0	0	0	0	0	0	0	0	0	0	0	0	0	0	0	0	0	0	0	0	0	3	0	0	0	0	0	0	0	0	0	0	0	0	0	0	0	0	0		3
	HKRR1RR2RR3RR4-RR	0	0	0	0	0	0	0	0	0	0	0	0	0	0	0	0	0	0	0	0	0	0	0	0	0	0	3	0	0	0	0	0	0	0	0	0	0	0	0	0	0	0	0	0		3
	HKRR-RR1RR2HPt	0	0	0	0	0	0	0	0	0	0	0	0	0	0	0	0	0	0	0	0	0	0	0	0	0	0	0	0	1	0	0	0	0	0	0	0	0	0	0	0	0	0	0	0		1
	HKRR-HKRR1RR2RR3HPt1HPt2HPt3	0	0	0	0	0	0	0	0	0	0	0	0	0	0	0	0	0	0	0	0	0	0	0	0	0	0	0	0	1	0	0	0	0	0	0	0	0	0	0	0	0	0	0	0		1
	HKRRHPt1HPt2-HPt	0	0	0	0	0	0	0	0	0	0	0	0	0	0	0	0	0	0	0	0	0	0	0	0	0	0	0	0	2	0	0	0	0	0	0	0	0	0	0	0	0	0	0	0		2
	HPt-HPt1HPt2	0	0	0	0	0	0	0	0	0	0	0	0	0	0	0	0	0	0	0	0	0	0	0	0	0	0	0	0	1	0	0	0	0	0	0	0	0	0	0	0	0	0	0	0		1
	HKRR-HPt1HPt2HPt3HPt4	0	0	0	0	0	0	0	0	0	0	0	0	0	0	0	0	0	0	0	0	0	0	0	0	0	0	0	0	2	0	0	0	0	0	0	0	0	0	0	0	0	0	0	0		2
	HK-HPt1HPt2	0	0	0	0	0	0	0	0	0	0	0	0	0	0	0	0	0	0	0	0	0	0	0	0	0	0	0	0	1	0	0	0	0	0	0	0	0	0	0	0	0	0	0	0		1
	HKRRHPt1HPt2HPt3-HPt	0	0	0	0	0	0	0	0	0	0	0	0	0	0	0	0	0	0	0	0	0	0	0	0	0	0	0	0	1	0	0	0	0	0	0	0	0	0	0	0	0	0	0	0		1
	HK1RR1RR2RR3-HK1RR1RR2RR3	0	0	0	0	0	0	0	0	0	0	0	0	0	0	0	0	0	0	0	0	0	0	0	0	0	0	0	0	1	0	0	0	0	0	0	0	0	0	0	0	0	0	0	0		1
	HKRRHPt-RR1RR2RR3HPt	0	0	0	0	0	0	0	0	0	0	0	0	0	0	0	0	0	0	0	0	0	0	0	0	0	0	0	0	1	0	0	0	0	0	0	0	0	0	0	0	0	0	0	0		1
	HKRR1HPtRR2-HPt	0	0	0	0	0	0	0	0	0	0	0	0	0	0	0	0	0	0	0	0	0	0	0	0	0	0	0	0	0	0	1	0	0	0	0	0	0	0	0	0	0	0	0	0		1
	HKRR1HPtRR2-HKRRHPt	0	0	0	0	0	0	0	0	0	0	0	0	0	0	0	0	0	0	0	0	0	0	0	0	0	0	0	0	0	0	1	0	0	0	0	0	0	0	0	0	0	0	0	0		1
	HKRRHPt-HKRRHPt	0	0	0	0	0	0	0	0	0	0	0	0	0	0	0	0	0	0	0	0	0	0	0	0	0	0	0	0	0	0	3	0	0	0	0	0	0	0	0	0	0	0	0	0		3
operons with 3 genes	HK-RR-RR	207	1	0	80	7	0	0	1	9	35	1	68	1	6	0	0	11	1	245	2	2	1	7	13	339	302	160	11	1470	0	17	1	0	2	1	0	24	2	0	0	0	0	0	0		3027
	HKHPt-RR-RR	3	2	0	4	0	0	0	0	0	0	0	0	0	0	0	0	1	0	60	0	0	0	1	1	39	9	19	4	595	0	186	0	0	0	1	0	54	1	0	0	0	0	0	0		980
	HK-HKRR-RR	18	0	0	27	4	0	0	0	1	8	0	58	0	0	0	1	6	0	23	0	0	0	1	6	85	84	60	4	84	0	82	0	0	0	0	0	13	0	0	0	0	0	0	0		565
	HK-HK-RR	63	1	0	73	5	0	0	0	2	11	0	18	2	4	0	0	0	0	193	3	0	0	2	3	91	49	46	16	298	0	5	0	0	0	0	0	13	1	0	0	0	0	0	0		899
	HKRR-HKRR-RR	0	0	0	4	0	0	0	0	3	1	0	34	0	0	0	0	2	0	4	0	0	0	0	0	1	14	9	5	62	0	2	0	0	0	0	0	1	0	0	0	0	0	0	0		142
	HKRR1RR2-HKRR1RR2HPt-RR	0	0	0	0	0	0	0	0	0	0	0	1	1	0	0	0	0	0	0	0	0	0	0	0	1	3	0	0	3	0	0	0	0	0	0	0	0	0	0	0	0	0	0	0		9
	HKRR-RR-RR	5	0	0	4	2	0	0	0	1	4	0	11	1	1	0	0	2	0	8	0	0	0	0	5	34	10	36	3	25	0	1	0	0	0	0	0	6	0	0	0	0	0	0	0		159
	RR-RR-RR	2	0	0	6	0	0	0	0	2	0	0	14	0	3	0	0	2	0	10	0	1	0	0	2	37	10	12	2	13	0	4	1	0	0	0	0	1	0	0	0	0	0	0	2		124
	HK-HK-HKRR	0	0	0	6	0	0	0	1	0	0	0	7	0	0	0	0	0	0	0	0	0	0	0	0	2	0	10	0	3	0	3	0	0	0	0	0	1	0	0	0	0	0	0	0		33
	HK-RR-RR1RR2RR3HPt	0	0	0	0	0	0	0	0	0	1	0	12	0	0	0	0	0	0	0	0	0	0	0	0	0	0	0	0	0	0	0	0	0	0	0	0	0	0	0	0	0	0	0	0		13
	HK-HK-HK	3	0	0	13	0	0	0	0	1	0	1	4	0	0	0	0	0	0	9	0	0	0	0	0	21	0	0	0	3	0	2	0	0	0	0	0	12	0	0	0	0	0	0	0		69
	HKRR-HKRR-HKRR	0	0	0	1	0	0	0	0	0	0	0	4	0	0	0	0	0	0	0	0	0	0	0	0	0	3	1	0	7	0	0	0	0	0	0	0	0	0	0	0	0	0	0	1		17
	HKRRHPt-RR-RR	0	0	0	5	0	0	0	0	2	4	0	5	1	0	0	0	0	0	1	0	0	0	1	2	70	44	12	0	275	0	0	3	0	1	0	0	0	0	0	0	0	0	0	0		426
	HPt-RR-RR	0	0	0	4	0	0	0	0	0	0	0	1	0	0	0	0	0	0	6	0	0	0	1	0	5	2	1	0	31	0	2	0	0	0	0	0	0	0	0	0	0	0	0	0		53
	HK-HKRR-HKRR	0	0	0	0	0	0	0	0	1	0	0	10	0	0	0	0	0	0	1	0	0	0	0	0	1	0	4	0	2	0	2	0	0	0	0	0	0	0	0	0	0	0	0	0		21
	HK1HK2RR-RR-RR	1	0	0	0	0	0	0	0	0	0	0	0	0	0	0	0	1	0	4	0	0	0	0	0	3	0	0	0	1	0	0	0	0	0	0	0	0	0	0	0	0	0	0	0		10
	HK1RR1RR2RR3-HKRRHPt-RR	4	0	0	0	0	0	0	0	1	0	0	0	0	0	0	0	0	0	0	0	0	0	0	0	0	1	1	0	0	0	0	0	0	0	0	0	0	0	0	0	0	0	0	0		7
	HK-HKHPt-RR	4	0	0	0	0	0	0	0	0	0	0	1	0	0	0	0	0	0	3	0	0	0	0	1	0	1	5	0	1	0	1	0	0	0	0	0	0	1	0	0	0	0	0	0		18
	HK-HKRR1RR2-HKRR1RR2	1	0	0	0	0	0	0	0	0	0	0	0	0	0	0	0	0	0	0	0	0	0	0	0	0	0	0	0	0	0	0	0	0	0	0	0	0	0	0	0	0	0	0	0		1
	HK-HKRRHPt-RR	2	0	0	1	0	0	0	0	0	1	0	3	0	0	0	0	0	0	2	1	0	0	0	0	3	3	12	1	124	0	1	0	0	0	0	0	0	0	0	0	0	0	0	0		154
	HK-HPt-RR	9	1	0	12	0	0	0	0	0	0	0	0	0	0	0	0	0	0	17	0	0	0	0	0	9	19	12	0	62	0	0	0	0	0	0	0	1	6	0	0	0	0	0	0		148
	HKRR-HKRR1HPtRR2-RR	1	0	0	0	0	0	0	0	0	0	0	4	0	0	0	0	0	0	0	0	0	0	0	0	2	1	5	0	1	0	0	0	0	0	0	0	0	0	0	0	0	0	0	0		14
	HKRR1RR2-HPt-RR	1	0	0	0	0	0	0	0	0	0	0	0	0	0	0	0	2	0	18	0	0	0	0	0	0	3	4	4	4	0	0	0	0	0	0	0	0	0	0	0	0	0	0	0		36
	RR-RR-RRHPt	1	0	0	0	0	0	0	0	0	0	0	0	0	0	0	0	0	0	0	0	0	0	0	0	0	3	1	0	2	0	0	0	0	0	0	0	0	0	0	0	0	0	0	0		7
	HKRR1RR2-RR-RR1RR2RR3HPt	1	0	0	0	0	0	0	0	0	0	0	1	0	0	0	0	0	0	0	0	0	0	0	0	0	0	4	0	0	0	0	0	0	0	0	0	0	0	0	0	0	0	0	0		6
	HK-RR-RR1RR2	1	0	0	1	1	0	0	0	0	0	0	1	0	0	0	0	0	0	5	0	0	0	0	0	1	4	4	0	15	0	0	0	0	0	0	0	0	0	0	0	0	0	0	0		33
	HKRR-HPt-RR	1	0	0	2	0	0	0	0	0	0	0	2	0	0	0	0	0	0	8	1	0	0	0	1	7	19	5	5	32	0	3	0	0	0	0	0	0	0	0	0	0	0	0	0		86
	HK1HK2-RR-RR	3	0	0	0	0	0	0	0	0	0	0	1	0	0	0	0	0	0	0	0	0	0	0	0	0	0	1	0	0	0	0	0	0	0	0	0	0	0	0	0	0	0	0	0		5
	HK-RR-RRHPt	0	0	0	1	0	0	0	0	0	0	0	2	0	0	0	0	0	0	0	0	0	0	0	0	1	1	1	0	11	0	0	0	0	0	0	0	0	0	0	0	0	0	0	0		17
	HK1RR1RR2RR3-HKRR-RR	0	0	0	15	0	0	0	0	0	0	0	0	0	0	0	0	0	0	4	0	0	0	0	0	0	0	0	0	3	0	0	0	0	0	0	0	0	0	0	0	0	0	0	0		22
	HK-HKRR1HPtRR2-RR	0	0	0	3	1	0	0	0	0	0	0	4	0	0	0	0	0	0	1	0	0	0	0	0	0	3	1	0	14	0	0	0	0	0	0	0	0	0	0	0	0	0	0	0		27
	HKRR1RR2-RR-RRHPt	0	0	0	2	0	0	0	0	0	0	1	0	0	0	0	0	0	0	0	0	0	0	0	0	0	0	2	0	0	0	0	0	0	0	0	0	0	0	0	0	0	0	0	0		5
	HKHPt-HPt-RR	0	0	0	1	0	0	0	0	0	0	0	0	0	0	0	0	0	0	0	0	0	0	0	0	0	0	7	0	1	0	0	0	0	0	0	0	0	0	0	0	0	0	0	0		9
	HKRR-HKRRHPt-RR	0	0	0	1	0	0	0	0	0	0	0	5	1	0	0	0	0	0	10	0	0	0	0	0	1	13	5	0	9	1	0	0	0	0	0	0	1	0	0	0	0	0	0	0		47
	HK-HK1HK2-RR	0	0	0	1	0	0	0	0	0	0	0	0	0	0	0	0	0	0	0	0	0	0	0	0	0	0	0	0	1	0	0	0	0	0	0	0	0	0	0	0	0	0	0	0		2
	HK-HK-HKRR1HPtRR2	0	0	0	1	0	0	0	0	0	0	0	0	0	0	0	0	0	0	0	0	0	0	0	0	0	0	0	0	0	0	0	0	0	0	0	0	0	0	0	0	0	0	0	0		1
	HKRR-HKRR1RR2-RR	0	0	0	1	0	0	0	0	1	0	0	8	0	0	0	0	0	0	4	0	0	0	1	0	5	1	3	0	24	0	0	0	0	0	0	0	1	0	0	0	0	0	0	0		49
	HKRR1HPtRR2-HPt-RR	0	0	0	1	0	0	0	0	0	0	0	0	0	0	0	0	0	0	0	0	0	0	0	0	0	0	0	0	0	0	0	0	0	0	0	0	0	0	0	0	0	0	0	0		1
	HK-HK-RR1RR2	0	0	0	0	1	0	0	0	0	0	0	0	0	0	0	0	0	0	0	0	0	0	0	0	0	0	1	0	0	0	0	0	0	0	0	0	0	0	0	0	0	0	0	0		2
	HKRR1RR2-HKRR1RR2-RR	0	0	0	0	0	0	0	0	1	0	0	0	0	0	0	0	0	0	0	0	0	0	1	0	0	0	0	0	1	0	0	0	0	0	0	0	0	0	0	0	0	0	0	0		3
	HKRRHPt-RR-RR1RR2	0	0	0	0	0	0	0	0	1	0	0	0	0	0	0	0	0	0	0	0	0	0	0	0	1	0	2	0	123	0	0	0	0	0	0	0	0	0	0	0	0	0	0	0		127
	HK-HKRR-HKRR1RR2	0	0	0	0	0	0	0	0	0	1	0	0	0	0	0	0	0	0	1	0	0	0	0	0	0	4	2	0	2	0	0	0	0	0	0	0	0	0	0	0	0	0	0	0		10
	HK1HK2RRHPt-RR-RR	0	0	0	0	0	0	0	0	0	3	0	3	0	0	0	0	0	0	0	0	0	0	0	0	0	0	1	0	0	0	0	0	0	0	0	0	0	0	0	0	0	0	0	0		7
	HKRR1RR2-RR-RR	0	0	0	0	0	0	0	0	0	3	0	3	0	0	0	0	0	0	8	0	0	0	1	1	6	0	12	0	4	1	0	0	0	0	0	0	0	0	0	0	0	0	0	0		39
	HK-HK1HK2-HKRR	0	0	0	0	0	0	0	0	0	1	0	0	0	0	0	0	0	0	0	0	0	0	0	0	0	0	0	0	0	0	0	0	0	0	0	0	0	0	0	0	0	0	0	0		1
	HK-HK1RR1RR2RR3-RR	0	0	0	0	0	0	0	0	0	0	0	1	0	0	0	0	0	0	0	0	0	0	0	0	0	1	0	0	24	0	1	0	0	0	0	0	0	0	0	0	0	0	0	0		27
	HKRR-HKRR-HKRR1RR2	0	0	0	0	0	0	0	0	0	0	0	1	0	0	0	0	0	0	2	0	0	0	0	0	0	0	0	0	1	0	0	0	0	0	0	0	0	0	0	0	0	0	0	0		4
	HKRR1RR2-RR-RR1RR2HPt	0	0	0	0	0	0	0	0	0	0	0	2	0	0	0	0	0	0	0	0	0	0	0	0	0	0	0	0	2	0	0	0	0	0	0	0	0	0	0	0	0	0	0	0		4
	RR-RR1RR2RR3-RRHPt	0	0	0	0	0	0	0	0	0	0	0	1	0	0	0	0	0	0	0	0	0	0	0	0	0	0	0	0	0	0	0	0	0	0	0	0	0	0	0	0	0	0	0	0		1
	HKRR-RR-RRHPt	0	0	0	0	0	0	0	0	0	0	0	2	0	0	0	0	0	0	1	0	0	0	0	0	3	0	0	1	3	0	0	0	0	0	0	0	0	0	0	0	0	0	0	0		10
	HK-HK1HK2RR1RR2-RR	0	0	0	0	0	0	0	0	0	0	0	1	0	0	0	0	0	0	0	0	0	0	0	0	0	1	0	0	0	0	0	0	0	0	0	0	0	0	0	0	0	0	0	0		2
	HK1HK2RR-HKRR1RR2-RR	0	0	0	0	0	0	0	0	0	0	0	3	0	0	0	0	0	0	0	0	0	0	0	0	0	0	0	0	0	0	0	0	0	0	0	0	0	0	0	0	0	0	0	0		3
	HK-HKRR-HPt	0	0	0	0	0	0	0	0	0	0	0	2	0	0	0	0	0	0	0	0	0	0	0	0	0	1	0	0	1	0	1	0	0	0	0	0	0	0	0	0	0	0	0	0		5
	HK-HK1HK2RR1RR2-HKRR1RR2	0	0	0	0	0	0	0	0	0	0	0	2	0	0	0	0	0	0	0	0	0	0	0	0	0	0	0	0	0	0	0	0	0	0	0	0	0	0	0	0	0	0	0	0		2
	HK1HK2RR-HK1HK2RR-RR	0	0	0	0	0	0	0	0	0	0	0	1	0	0	0	0	0	0	0	0	0	0	0	0	0	0	0	0	0	0	0	0	0	0	0	0	0	0	0	0	0	0	0	0		1
	HK1HK2RR-HKRR-RR	0	0	0	0	0	0	0	0	0	0	0	1	0	0	0	0	0	0	0	0	0	0	0	0	0	0	0	0	1	0	0	0	0	0	0	0	0	0	0	0	0	0	0	0		2
	HK-HK1HK2RR-HKRR	0	0	0	0	0	0	0	0	0	0	0	1	0	0	0	0	2	0	0	0	0	0	0	0	1	0	0	0	0	0	1	0	0	0	0	0	0	0	0	0	0	0	0	0		5
	HK-RR-RR1RR2HPt	0	0	0	0	0	0	0	0	0	0	0	1	0	0	0	0	0	0	2	0	0	0	0	1	0	0	0	0	6	0	0	0	0	0	0	0	0	0	0	0	0	0	0	0		10
	HKRR-RR-RR1RR2RR3HPt	0	0	0	0	0	0	0	0	0	0	0	2	0	0	0	0	0	0	0	0	0	0	0	0	0	0	0	0	0	0	0	0	0	0	0	0	0	0	0	0	0	0	0	0		2
	HKRRHPt1HPt2-RR-RR	0	0	0	0	0	0	0	0	0	0	0	3	0	4	0	0	0	0	0	0	0	0	0	0	0	0	0	0	0	0	0	0	0	0	0	0	0	0	0	0	0	0	0	0		7
	RR-RR-RR1RR2RR3HPt	0	0	0	0	0	0	0	0	0	0	0	1	0	0	0	0	0	0	0	0	0	0	0	0	0	0	0	0	0	0	0	0	0	0	0	0	0	0	0	0	0	0	0	0		1
	HK1RR1RR2RR3-RR-RR	0	0	0	0	0	0	0	0	0	0	0	1	0	0	0	0	0	0	0	0	0	0	0	0	0	0	0	0	1	0	0	0	0	0	0	0	0	0	0	0	0	0	0	0		2
	HKRR-HKRR-HKRR1HPtRR2	0	0	0	0	0	0	0	0	0	0	0	1	0	0	0	0	0	0	0	0	0	0	0	0	0	0	0	0	0	0	0	0	0	0	0	0	0	0	0	0	0	0	0	0		1
	HK-HK1HK2RR1RR2-HKRR	0	0	0	0	0	0	0	0	0	0	0	0	0	0	0	0	1	0	0	0	0	0	0	0	0	0	1	0	0	0	0	0	0	0	0	0	0	0	0	0	0	0	0	0		2
	HKRR-RR-RR1RR2HPt	0	0	0	0	0	0	0	0	0	0	0	0	0	0	0	0	0	0	4	0	0	0	0	0	2	0	0	0	0	0	0	0	0	0	0	0	0	0	0	0	0	0	0	0		6
	RR-RR-RR1RR2HPt	0	0	0	0	0	0	0	0	0	0	0	0	0	0	0	0	0	0	1	0	0	0	0	0	0	0	0	0	0	0	0	0	0	0	0	0	0	0	0	0	0	0	0	0		1
	HKRR-HPt-RR1RR2	0	0	0	0	0	0	0	0	0	0	0	0	0	0	0	0	0	0	1	0	0	0	0	0	0	0	0	0	0	0	0	0	0	0	0	0	0	0	0	0	0	0	0	0		1
	HKRR-HKRR1RR2-RR1RR2	0	0	0	0	0	0	0	0	0	0	0	0	0	0	0	0	0	0	1	0	0	0	0	0	0	0	0	0	0	0	0	0	0	0	0	0	0	0	0	0	0	0	0	0		1
	HKRR1HPtRR2-RR-RR	0	0	0	0	0	0	0	0	0	0	0	0	0	0	0	0	0	0	1	0	0	0	0	1	6	6	3	0	8	0	1	0	0	0	0	0	0	0	0	0	0	0	0	0		26
	HKRR1RR2-HPt-RR1RR2	0	0	0	0	0	0	0	0	0	0	0	0	0	0	0	0	0	0	3	0	0	0	0	0	0	0	0	0	0	0	0	0	0	0	0	0	0	0	0	0	0	0	0	0		3
	HKHPt1HPt2-RR-RR	0	0	0	0	0	0	0	0	0	0	0	0	0	0	0	0	0	0	1	0	0	0	0	0	0	0	1	0	1	0	1	0	0	0	0	0	0	0	0	0	0	0	0	0		4
	HKRRHPt-HKRRHPt-RR	0	0	0	0	0	0	0	0	0	0	0	0	0	0	0	0	0	0	1	0	0	0	0	0	2	1	1	0	3	0	1	0	0	0	0	0	0	0	0	0	0	0	0	0		9
	HKRR-RR-RR1RR2	0	0	0	0	0	0	0	0	0	0	0	0	0	0	0	0	0	0	1	0	0	0	0	1	1	0	0	0	1	0	0	0	0	0	0	0	0	0	0	0	0	0	0	0		4
	HK1RR1RR2RR3-HKRR1RR2-RR	0	0	0	0	0	0	0	0	0	0	0	0	0	0	0	0	0	0	5	0	0	0	0	0	1	0	0	0	0	0	0	0	0	0	0	0	0	0	0	0	0	0	0	0		6
	HK-HK1HK2RR-RR	0	0	0	0	0	0	0	0	0	0	0	0	0	0	0	0	0	0	2	0	0	0	0	0	0	0	1	0	0	0	1	0	0	0	0	0	0	0	0	0	0	0	0	0		4
	HKRRHPt-HPt-RR	0	0	0	0	0	0	0	0	0	0	0	0	0	0	0	0	0	0	1	0	0	0	0	1	0	0	1	0	0	0	0	0	0	0	0	0	0	0	0	0	0	0	0	0		3
	HKRR-HKRR-HPt	0	0	0	0	0	0	0	0	0	0	0	0	0	0	0	0	0	0	1	0	0	0	0	0	0	0	1	0	0	0	0	0	0	0	0	0	0	0	0	0	0	0	0	0		2
	HK-HKRR1RR2-RR1RR2	0	0	0	0	0	0	0	0	0	0	0	0	0	0	0	0	0	0	0	1	0	0	0	0	3	0	0	0	0	0	0	0	0	0	0	0	0	0	0	0	0	0	0	0		4
	HKRR1RR2-HKRRHPt-RR	0	0	0	0	0	0	0	0	0	0	0	0	0	0	0	0	0	0	0	0	1	0	0	0	3	0	1	2	3	0	1	0	0	0	0	0	0	0	0	0	0	0	0	0		11
	HK1RR1RR2RR3-HKRR-HKRR1RR2	0	0	0	0	0	0	0	0	0	0	0	0	0	0	0	0	0	0	0	0	0	1	0	0	0	0	0	0	0	0	0	0	0	0	0	0	0	0	0	0	0	0	0	0		1
	HK-HKRR-HKRRHPt	0	0	0	0	0	0	0	0	0	0	0	0	0	0	0	0	0	0	0	0	0	0	1	0	0	0	0	0	0	0	0	0	0	0	0	0	3	0	0	0	0	0	0	0		4
	HPt-HPt-RR	0	0	0	0	0	0	0	0	0	0	0	0	0	0	0	0	0	0	0	0	0	0	1	0	0	0	0	0	0	0	0	0	0	0	0	0	0	0	0	0	0	0	0	0		1
	HK-HKRR-RR1RR2	0	0	0	0	0	0	0	0	0	0	0	0	0	0	0	0	0	0	0	0	0	0	0	6	1	0	4	1	0	0	0	0	0	0	0	0	0	0	0	0	0	0	0	0		12
	HKRRHPt1HPt2HPt3-RR-RR	0	0	0	0	0	0	0	0	0	0	0	0	0	0	0	0	0	0	0	0	0	0	0	1	0	0	1	0	1	0	0	0	0	0	0	0	0	0	0	0	0	0	0	0		3
	HK1HK2HPt-RR-RR	0	0	0	0	0	0	0	0	0	0	0	0	0	0	0	0	0	0	0	0	0	0	0	0	2	0	0	0	0	0	0	0	0	0	0	0	1	0	0	0	0	0	0	0		3
	HK-HK1HK2RR-HKRR1RR2	0	0	0	0	0	0	0	0	0	0	0	0	0	0	0	0	0	0	0	0	0	0	0	0	1	2	0	0	0	0	0	0	0	0	0	0	0	0	0	0	0	0	0	0		3
	HK1HK2-HK1HK2RR1RR2-RR1RR2	0	0	0	0	0	0	0	0	0	0	0	0	0	0	0	0	0	0	0	0	0	0	0	0	2	0	0	0	0	0	0	0	0	0	0	0	0	0	0	0	0	0	0	0		2
	RR1RR2-RR1RR2-RR1RR2	0	0	0	0	0	0	0	0	0	0	0	0	0	0	0	0	0	0	0	0	0	0	0	0	1	1	0	0	0	0	0	0	0	0	0	0	0	0	0	0	0	0	0	0		2
	HK1HK2-HK1HK2HK3HK4RR1RR2-HK1HK2RR1RR2RR3RR4	0	0	0	0	0	0	0	0	0	0	0	0	0	0	0	0	0	0	0	0	0	0	0	0	1	0	0	0	0	0	0	0	0	0	0	0	0	0	0	0	0	0	0	0		1
	HK1HK2HPt1HPt2-RR1RR2-RR1RR2	0	0	0	0	0	0	0	0	0	0	0	0	0	0	0	0	0	0	0	0	0	0	0	0	1	0	0	0	0	0	0	0	0	0	0	0	0	0	0	0	0	0	0	0		1
	HKHPt-HKRR-RR	0	0	0	0	0	0	0	0	0	0	0	0	0	0	0	0	0	0	0	0	0	0	0	0	1	0	1	0	895	0	39	0	0	0	0	0	0	0	0	0	0	0	0	0		936
	HKHPt-HKRR1RR2-RR	0	0	0	0	0	0	0	0	0	0	0	0	0	0	0	0	0	0	0	0	0	0	0	0	1	0	0	0	0	0	0	0	0	0	0	0	0	0	0	0	0	0	0	0		1
	HKRRHPt-RR-RRHPt	0	0	0	0	0	0	0	0	0	0	0	0	0	0	0	0	0	0	0	0	0	0	0	0	2	0	0	0	1	0	0	0	0	0	0	0	0	0	0	0	0	0	0	0		3
	HK-HK-RRHPt	0	0	0	0	0	0	0	0	0	0	0	0	0	0	0	0	0	0	0	0	0	0	0	0	1	0	0	0	2	0	0	0	0	0	0	0	0	0	0	0	0	0	0	0		3
	RR-RR-RR1RR2	0	0	0	0	0	0	0	0	0	0	0	0	0	0	0	0	0	0	0	0	0	0	0	0	1	2	0	0	0	0	0	0	0	0	0	0	0	0	0	0	0	0	0	0		3
	HK-HK-HK1HK2	0	0	0	0	0	0	0	0	0	0	0	0	0	0	0	0	0	0	0	0	0	0	0	0	4	0	0	0	0	0	0	0	0	0	0	0	0	0	0	0	0	0	0	0		4
	HKRRHPt-RR1RR2-RRHPt	0	0	0	0	0	0	0	0	0	0	0	0	0	0	0	0	0	0	0	0	0	0	0	0	3	0	0	0	0	0	0	0	0	0	0	0	0	0	0	0	0	0	0	0		3
	HKRR1RR2-RR-RR1RR2	0	0	0	0	0	0	0	0	0	0	0	0	0	0	0	0	0	0	0	0	0	0	0	0	1	0	0	0	1	0	0	0	0	0	0	0	0	0	0	0	0	0	0	0		2
	HKRR1RR2-HKRR1RR2-HPt	0	0	0	0	0	0	0	0	0	0	0	0	0	0	0	0	0	0	0	0	0	0	0	0	1	0	0	0	1	0	0	0	0	0	0	0	0	0	0	0	0	0	0	0		2
	HK-HK1HK2-HKRR1RR2	0	0	0	0	0	0	0	0	0	0	0	0	0	0	0	0	0	0	0	0	0	0	0	0	0	2	0	0	0	0	0	0	0	0	0	0	0	0	0	0	0	0	0	0		2
	HKRR1HPtRR2-RR-RR1RR2	0	0	0	0	0	0	0	0	0	0	0	0	0	0	0	0	0	0	0	0	0	0	0	0	0	1	0	0	0	0	2	0	0	0	0	0	0	0	0	0	0	0	0	0		3
	HK-HK-HKRR1RR2	0	0	0	0	0	0	0	0	0	0	0	0	0	0	0	0	0	0	0	0	0	0	0	0	0	3	0	0	12	0	0	0	0	0	0	0	0	0	0	0	0	0	0	0		15
	HKRR1HPtRR2-HKRR1HPtRR2-RR	0	0	0	0	0	0	0	0	0	0	0	0	0	0	0	0	0	0	0	0	0	0	0	0	0	1	0	0	1	0	0	0	0	0	0	0	0	0	0	0	0	0	0	0		2
	HKRR1HPtRR2-HKRRHPt-RR	0	0	0	0	0	0	0	0	0	0	0	0	0	0	0	0	0	0	0	0	0	0	0	0	0	1	5	0	0	0	0	0	0	0	0	0	0	0	0	0	0	0	0	0		6
	HK1HK2RR-RR-RR1RR2	0	0	0	0	0	0	0	0	0	0	0	0	0	0	0	0	0	0	0	0	0	0	0	0	0	1	0	0	0	0	0	0	0	0	0	0	0	0	0	0	0	0	0	0		1
	HK-HKHPt-HKRR	0	0	0	0	0	0	0	0	0	0	0	0	0	0	0	0	0	0	0	0	0	0	0	0	0	0	1	0	1	0	0	0	0	0	0	0	0	0	0	0	0	0	0	0		2
	HK-RR-RR1RR2RR3	0	0	0	0	0	0	0	0	0	0	0	0	0	0	0	0	0	0	0	0	0	0	0	0	0	0	1	0	2	0	0	0	0	0	0	0	0	0	0	0	0	0	0	0		3
	HKRR1RR2HPt1HPt2HPt3-RR-RR	0	0	0	0	0	0	0	0	0	0	0	0	0	0	0	0	0	0	0	0	0	0	0	0	0	0	1	0	0	0	0	0	0	0	0	0	0	0	0	0	0	0	0	0		1
	HK-HKRR1HPtRR2-HKRR1RR2	0	0	0	0	0	0	0	0	0	0	0	0	0	0	0	0	0	0	0	0	0	0	0	0	0	0	1	0	0	0	0	0	0	0	0	0	0	0	0	0	0	0	0	0		1
	HKHPt1HPt2HPt3-RR-RR	0	0	0	0	0	0	0	0	0	0	0	0	0	0	0	0	0	0	0	0	0	0	0	0	0	0	2	0	0	0	0	0	0	0	0	0	0	0	0	0	0	0	0	0		2
	HK-HKRR-HKRR1HPtRR2	0	0	0	0	0	0	0	0	0	0	0	0	0	0	0	0	0	0	0	0	0	0	0	0	0	0	2	0	0	0	0	0	0	0	0	0	0	0	0	0	0	0	0	0		2
	HKHPt-HKRRHPt-RR	0	0	0	0	0	0	0	0	0	0	0	0	0	0	0	0	0	0	0	0	0	0	0	0	0	0	2	0	0	0	0	0	0	0	0	0	0	0	0	0	0	0	0	0		2
	HK1HK2RR-HK1RR1RR2RR3-HKRR	0	0	0	0	0	0	0	0	0	0	0	0	0	0	0	0	0	0	0	0	0	0	0	0	0	0	1	0	0	0	0	0	0	0	0	0	0	0	0	0	0	0	0	0		1
	HKRR-HPt1HPt2-RR	0	0	0	0	0	0	0	0	0	0	0	0	0	0	0	0	0	0	0	0	0	0	0	0	0	0	0	1	0	0	0	0	0	0	0	0	0	0	0	0	0	0	0	0		1
	HKRR1RR2-HPt1HPt2-RR	0	0	0	0	0	0	0	0	0	0	0	0	0	0	0	0	0	0	0	0	0	0	0	0	0	0	0	1	0	0	0	0	0	0	0	0	0	0	0	0	0	0	0	0		1
	HKRR-HKRR-HKRR1RR2RR3HPt	0	0	0	0	0	0	0	0	0	0	0	0	0	0	0	0	0	0	0	0	0	0	0	0	0	0	0	0	1	0	0	0	0	0	0	0	0	0	0	0	0	0	0	0		1
	HKRRHPt-HKRRHPt-RR1RR2	0	0	0	0	0	0	0	0	0	0	0	0	0	0	0	0	0	0	0	0	0	0	0	0	0	0	0	0	1	0	0	0	0	0	0	0	0	0	0	0	0	0	0	0		1
	HK1HK2-HKHPt-RR	0	0	0	0	0	0	0	0	0	0	0	0	0	0	0	0	0	0	0	0	0	0	0	0	0	0	0	0	1	0	0	0	0	0	0	0	0	0	0	0	0	0	0	0		1
	RR-RR1RR2HPt-RRHPt	0	0	0	0	0	0	0	0	0	0	0	0	0	0	0	0	0	0	0	0	0	0	0	0	0	0	0	0	1	0	0	0	0	0	0	0	0	0	0	0	0	0	0	0		1
	HKRR-HKRR1HPtRR2-HKRRHPt	0	0	0	0	0	0	0	0	0	0	0	0	0	0	0	0	0	0	0	0	0	0	0	0	0	0	0	0	1	0	0	0	0	0	0	0	0	0	0	0	0	0	0	0		1
	HK1HK2-HPt-RR	0	0	0	0	0	0	0	0	0	0	0	0	0	0	0	0	0	0	0	0	0	0	0	0	0	0	0	0	3	0	0	0	0	0	0	0	0	0	0	0	0	0	0	0		3
	HKRR-HPt1HPt2-HPt1HPt2HPt3	0	0	0	0	0	0	0	0	0	0	0	0	0	0	0	0	0	0	0	0	0	0	0	0	0	0	0	0	1	0	0	0	0	0	0	0	0	0	0	0	0	0	0	0		1
	HKRRHPt1HPt2HPt3HPt4-RR-RR	0	0	0	0	0	0	0	0	0	0	0	0	0	0	0	0	0	0	0	0	0	0	0	0	0	0	0	0	1	0	0	0	0	0	0	0	0	0	0	0	0	0	0	0		1
	HKHPt-RR-RR1RR2	0	0	0	0	0	0	0	0	0	0	0	0	0	0	0	0	0	0	0	0	0	0	0	0	0	0	0	0	1	0	0	0	0	0	0	0	0	0	0	0	0	0	0	0		1
	HK1RR1RR2RR3-HKRR-HKRRHPt	0	0	0	0	0	0	0	0	0	0	0	0	0	0	0	0	0	0	0	0	0	0	0	0	0	0	0	0	1	0	0	0	0	0	0	0	0	0	0	0	0	0	0	0		1
	HKRR-HKRR1HPtRR2-RRHPt	0	0	0	0	0	0	0	0	0	0	0	0	0	0	0	0	0	0	0	0	0	0	0	0	0	0	0	0	1	0	0	0	0	0	0	0	0	0	0	0	0	0	0	0		1
	HK1HK2RR-HKHPt-RR	0	0	0	0	0	0	0	0	0	0	0	0	0	0	0	0	0	0	0	0	0	0	0	0	0	0	0	0	0	0	3	0	0	0	0	0	0	0	0	0	0	0	0	0		3
	HKRRHPt-HKRRHPt-HKRRHPt	0	0	0	0	0	0	0	0	0	0	0	0	0	0	0	0	0	0	0	0	0	0	0	0	0	0	0	0	0	0	3	0	0	0	0	0	0	0	0	0	0	0	0	0		3
operons with 4 genes	HK-HK-RR-RR	58	0	0	30	0	0	0	0	0	10	0	2	1	3	0	0	5	0	188	0	1	0	1	1	267	87	38	10	163	0	2	1	0	0	1	0	4	0	0	0	0	0	0	0		873
	HK-RR-RR-RR	4	0	0	6	1	0	0	0	0	3	0	5	0	0	0	0	2	0	6	0	0	0	2	1	28	13	18	1	14	0	1	0	0	0	0	0	7	3	0	0	0	0	0	0		115
	HKHPt-RR-RR-RR	0	0	0	0	1	0	0	0	0	0	0	0	0	0	0	0	0	0	0	0	0	0	2	0	1	9	3	0	0	0	1	0	0	0	0	0	4	0	0	0	0	0	0	0		21
	HKRR-HKRR1RR2-HKRR1RR2	0	0	0	0	0	0	0	0	0	0	0	0	0	0	0	0	0	0	1	0	0	0	0	0	0	0	0	0	1	0	0	0	0	0	0	0	0	0	0	0	0	0	0	0		2
	RR-RR-RR-RR	0	0	0	0	0	0	0	0	0	0	0	2	0	0	0	0	0	0	0	0	0	0	0	0	1	4	1	0	3	0	3	0	0	0	0	0	0	1	0	0	0	0	0	1		16
	HKRR-HKRR-RR-RR	0	0	0	0	1	0	0	0	0	0	0	15	0	0	0	0	0	0	0	0	0	1	0	0	1	3	3	0	5	0	0	0	0	0	0	0	1	0	0	0	0	0	0	0		30
	HK-HKRR-RR-RR	2	0	0	11	0	0	0	0	3	1	0	11	0	0	0	0	1	0	3	0	0	0	2	4	29	20	24	3	84	0	21	0	0	0	0	0	10	0	0	0	0	0	0	0		229
	HK-HKRR-HKRR1RR2-RR	0	0	0	0	0	0	0	0	0	0	0	6	0	0	0	0	0	0	0	0	0	0	0	0	1	4	1	0	1	0	0	0	0	0	0	0	0	0	0	0	0	0	0	0		13
	HKRR-HKRR-HKRR1RR2-RR	0	0	0	0	0	0	0	0	0	0	0	4	0	0	0	0	0	0	0	0	0	0	0	0	0	0	0	0	0	0	0	0	0	0	0	0	0	0	0	0	0	0	0	0		4
	HK-RR1RR2RR3HPt-RR-RR	0	0	0	0	0	0	0	0	0	0	0	3	0	0	0	0	0	0	0	0	0	0	0	0	0	0	0	0	0	0	0	0	0	0	0	0	0	0	0	0	0	0	0	0		3
	HK-HK-HK-HK	1	0	0	2	0	0	0	0	0	0	0	1	0	0	0	0	0	0	0	0	0	0	0	0	6	0	1	0	0	0	0	0	0	0	0	0	0	0	0	0	0	0	0	0		11
	HK-HKRR1RR2-RR-RR	1	0	0	0	0	0	0	0	0	0	0	9	0	0	0	0	0	0	0	0	0	0	0	0	1	0	1	1	0	0	2	0	0	0	0	0	0	0	0	0	0	0	0	0		15
	HK-HPt-RR-RR	4	0	0	3	0	0	0	0	0	0	0	0	0	0	0	0	0	0	4	0	0	0	0	0	4	2	5	1	19	0	0	0	0	0	0	0	2	0	0	0	0	0	0	0		44
	HKRRHPt-RR-RR-RR1RR2HPt	1	0	0	0	0	0	0	0	0	0	0	0	0	0	0	0	0	0	0	0	0	0	0	0	2	0	1	0	6	0	0	0	0	0	0	0	0	0	0	0	0	0	0	0		10
	HK-HK-HPt-RR	0	0	0	6	0	0	0	0	0	0	0	0	0	0	0	0	0	0	1	0	0	0	0	0	1	0	1	0	0	0	0	0	0	0	0	0	0	0	0	0	0	0	0	0		9
	HK-HK-HK-RR	0	0	0	18	0	0	0	0	0	1	0	1	0	0	0	0	0	0	7	0	0	0	0	0	0	0	3	2	16	0	3	0	0	0	0	0	2	1	0	0	0	0	0	0		54
	HKRR-RR-RR-RR	0	0	0	2	0	0	0	0	0	0	0	1	0	0	0	0	0	0	0	0	0	0	0	2	13	5	4	2	2	1	0	0	0	0	0	0	0	0	0	0	0	0	0	0		32
	HK-HK-HKRR-RR	0	0	0	4	0	0	0	0	0	0	0	1	1	0	0	0	0	0	1	0	0	0	0	1	3	2	6	0	0	0	1	0	0	0	0	0	10	0	0	0	0	0	0	0		30
	HK-HKRRHPt-RR-RR	0	0	0	1	0	0	0	0	1	0	0	5	0	0	0	0	0	0	5	0	0	0	0	0	9	4	5	1	13	0	0	0	0	0	0	0	0	0	0	0	0	0	0	0		44
	HK1RR1RR2RR3-HKRR-RR-RR	0	0	0	3	1	0	0	0	0	0	0	0	0	0	0	0	0	0	0	0	0	0	0	0	0	0	0	0	7	0	2	0	0	0	0	0	0	0	0	0	0	0	0	0		13
	HKRRHPt-RR-RR-RR	0	0	0	2	0	0	0	0	0	0	0	1	0	0	0	0	0	0	0	0	0	0	0	0	4	5	1	0	14	0	0	0	0	0	0	0	0	0	0	0	0	0	0	0		27
	HK-HKRR1HPtRR2-RR-RR	0	0	0	1	0	0	0	0	0	0	0	1	0	0	0	0	0	0	1	0	0	0	0	0	1	1	0	1	16	0	0	0	0	0	0	0	0	0	0	0	0	0	0	0		22
	HK-HK-HKHPt-RR	0	0	0	2	0	0	0	0	0	0	0	0	0	0	0	0	0	0	0	0	0	0	0	0	0	0	0	0	0	0	0	0	0	0	0	0	0	0	0	0	0	0	0	0		2
	HKRR-HKRR-HKRR-HKRR	0	0	0	1	0	0	0	0	0	0	0	1	0	0	0	0	0	0	0	0	0	0	0	0	0	0	1	0	3	0	0	0	0	0	0	0	0	0	0	0	0	0	0	0		6
	HK-HK-HKRRHPt-RR	0	0	0	1	0	0	0	0	0	0	0	0	0	0	0	0	0	0	0	0	0	0	0	0	0	0	1	0	0	0	0	0	0	0	0	0	0	0	0	0	0	0	0	0		2
	HKHPt1HPt2-RR-RR-RR	0	0	0	2	0	0	0	0	0	0	0	0	0	0	0	0	0	0	0	0	0	0	0	0	4	0	0	0	0	0	0	0	0	0	0	0	0	0	0	0	0	0	0	0		6
	HK-HK-HK1HK2RR-RR	0	0	0	1	0	0	0	0	0	0	0	0	0	0	0	0	0	0	0	0	0	0	0	0	0	0	0	0	0	0	0	0	0	0	0	0	0	0	0	0	0	0	0	0		1
	HKRR-HKRR1RR2-HKRRHPt-RR	0	0	0	0	0	0	0	0	1	0	0	0	0	0	0	0	0	0	0	0	0	0	0	0	1	0	0	0	0	0	0	0	0	0	0	0	0	0	0	0	0	0	0	0		2
	HKRR-HKRR-HKRR-RR	0	0	0	0	0	0	0	0	1	0	0	0	0	0	0	0	0	0	0	0	0	0	0	0	1	0	1	0	0	0	0	0	0	0	0	0	0	0	0	0	0	0	0	0		3
	HK1HK2RR-HKRR-HKRR-RR	0	0	0	0	0	0	0	0	2	0	0	0	0	0	0	0	0	0	0	0	0	0	0	0	0	0	0	0	0	0	0	0	0	0	0	0	0	0	0	0	0	0	0	0		2
	HKRR-HKRR-HPt-HPt	0	0	0	0	0	0	0	0	1	0	0	0	0	0	0	0	0	0	0	0	0	0	0	0	0	1	0	0	0	0	0	0	0	0	0	0	0	0	0	0	0	0	0	0		2
	HKRR1RR2-RR-RR-RR1RR2RR3HPt	0	0	0	0	0	0	0	0	0	1	0	0	0	0	0	0	0	0	0	0	0	0	0	0	0	0	0	0	0	0	0	0	0	0	0	0	0	0	0	0	0	0	0	0		1
	HKRR1RR2-HPt-RR-RR	0	0	0	0	0	0	0	0	0	1	0	0	0	0	0	0	0	0	0	0	0	0	1	1	0	0	0	0	1	0	0	0	0	0	0	0	0	0	0	0	0	0	0	0		4
	HKRR-HKRR1HPtRR2-HKRR1RR2-HKRR1RR2	0	0	0	0	0	0	0	0	0	0	0	1	0	0	0	0	0	0	0	0	0	0	0	0	0	0	0	0	0	0	0	0	0	0	0	0	0	0	0	0	0	0	0	0		1
	HK1HK2RRHPt-HKRR-HKRR-RR	0	0	0	0	0	0	0	0	0	0	0	1	0	0	0	0	0	0	0	0	0	0	0	0	0	0	0	0	0	0	0	0	0	0	0	0	0	0	0	0	0	0	0	0		1
	HK-HKRR-HKRR-HKRR	0	0	0	0	0	0	0	0	0	0	0	5	0	0	0	0	0	0	0	0	0	0	0	0	0	0	1	0	4	0	0	0	0	0	0	0	0	0	0	0	0	0	0	0		10
	HK-HKRR-HKRR-RR	0	0	0	0	0	0	0	0	0	0	0	1	0	0	0	0	0	0	1	0	0	0	0	0	2	1	4	0	0	0	0	0	0	0	0	0	0	0	0	0	0	0	0	0		9
	HK-HK-HKRR-HKRR	0	0	0	0	0	0	0	0	0	0	0	4	0	0	0	0	0	0	0	0	0	0	0	0	0	0	9	0	1	0	0	0	0	0	0	0	0	0	0	0	0	0	0	0		14
	HK-HKRR1RR2-HKRR1RR2-RR	0	0	0	0	0	0	0	0	0	0	0	1	0	0	0	0	0	0	0	0	0	0	0	0	0	0	0	0	0	0	0	0	0	0	0	0	0	0	0	0	0	0	0	0		1
	HK-HK1RR1RR2RR3-HKRR-RR	0	0	0	0	0	0	0	0	0	0	0	2	0	0	0	0	0	0	0	0	0	0	0	0	0	0	1	0	0	0	0	0	0	0	0	0	0	0	0	0	0	0	0	0		3
	HK-HKRR-RR-RR1RR2RR3HPt	0	0	0	0	0	0	0	0	0	0	0	2	0	0	0	0	0	0	0	0	0	0	0	0	0	0	0	0	0	0	0	0	0	0	0	0	0	0	0	0	0	0	0	0		2
	HK-RR-RR-RR1RR2HPt	0	0	0	0	0	0	0	0	0	0	0	1	0	0	0	0	1	0	0	0	0	0	0	0	0	0	0	0	0	0	0	0	0	0	0	0	0	0	0	0	0	0	0	0		2
	HK-HK1HK2RR1RR2-RR-RR	0	0	0	0	0	0	0	0	0	0	0	1	0	0	0	0	0	0	0	0	0	0	0	0	0	0	0	0	0	0	0	0	0	0	0	0	0	0	0	0	0	0	0	0		1
	HKRR-HKRR1HPtRR2-HKRR1RR2-RR	0	0	0	0	0	0	0	0	0	0	0	1	0	0	0	0	0	0	0	0	0	0	0	0	0	0	0	0	0	0	0	0	0	0	0	0	0	0	0	0	0	0	0	0		1
	HK1HK2RR-HK1HK2RR-RR-RR	0	0	0	0	0	0	0	0	0	0	0	1	0	0	0	0	0	0	0	0	0	0	0	0	0	0	0	0	0	0	0	0	0	0	0	0	0	0	0	0	0	0	0	0		1
	HKRR-HPt-RR-RR	0	0	0	0	0	0	0	0	0	0	0	1	0	0	0	0	0	0	0	0	0	0	0	0	0	1	2	0	20	0	0	0	0	0	0	0	0	0	0	0	0	0	0	0		24
	HK-HKRR-RR-RR1RR2HPt	0	0	0	0	0	0	0	0	0	0	0	1	0	0	0	0	0	0	0	0	0	0	0	0	0	0	0	0	1	0	0	0	0	0	0	0	0	0	0	0	0	0	0	0		2
	HKRRHPt1HPt2HPt3-RR-RR-RR	0	0	0	0	0	0	0	0	0	0	0	1	0	0	0	0	0	0	0	0	0	0	0	0	0	0	1	0	0	0	0	0	0	0	0	0	0	0	0	0	0	0	0	0		2
	HKRR-HKRR1RR2-RR-RR1RR2HPt	0	0	0	0	0	0	0	0	0	0	0	1	0	0	0	0	0	0	0	0	0	0	0	0	0	0	0	0	0	0	0	0	0	0	0	0	0	0	0	0	0	0	0	0		1
	HKRR-HKRRHPt-RR-RR	0	0	0	0	0	0	0	0	0	0	0	1	0	0	0	0	0	0	0	0	0	0	0	0	2	8	1	0	40	0	1	0	0	0	0	0	0	0	0	0	0	0	0	0		53
	HK-HK1HK2-HKRR1RR2-RR1RR2	0	0	0	0	0	0	0	0	0	0	0	1	0	0	0	0	0	0	0	0	0	0	0	0	0	0	0	0	0	0	0	0	0	0	0	0	0	0	0	0	0	0	0	0		1
	HKRR1HPtRR2-HPt-RR-RR	0	0	0	0	0	0	0	0	0	0	0	1	0	0	0	0	0	0	0	0	0	0	0	0	0	1	0	0	0	0	0	0	0	0	0	0	0	0	0	0	0	0	0	0		2
	HK-RR-RR1RR2RR3HPt-RR1RR2RR3HPt	0	0	0	0	0	0	0	0	0	0	0	1	0	0	0	0	0	0	0	0	0	0	0	0	0	0	0	0	0	0	0	0	0	0	0	0	0	0	0	0	0	0	0	0		1
	HK-RR-RR-RRHPt	0	0	0	0	0	0	0	0	0	0	0	1	0	0	0	0	0	0	0	0	0	0	0	0	4	2	0	0	4	0	0	0	0	0	0	0	0	0	0	0	0	0	0	0		11
	HKRRHPt1HPt2-RR-RR-RR	0	0	0	0	0	0	0	0	0	0	0	1	0	0	0	0	0	0	0	0	0	0	0	0	0	0	0	0	0	0	0	0	0	0	0	0	0	0	0	0	0	0	0	0		1
	HK-HKRR-HPt-RR	0	0	0	0	0	0	0	0	0	0	0	1	0	0	0	0	0	0	0	0	0	0	0	0	1	0	0	0	54	0	3	0	0	0	0	0	0	0	0	0	0	0	0	0		59
	HK-HKHPt-RR-RR	0	0	0	0	0	0	0	0	0	0	0	1	0	0	0	0	0	0	1	0	0	0	0	0	0	0	1	0	7	0	0	0	0	0	0	0	1	0	0	0	0	0	0	0		11
	HK-HK-HK1HK2RR-HKRR	0	0	0	0	0	0	0	0	0	0	0	0	0	1	0	0	0	0	0	0	0	0	0	0	0	0	0	0	0	0	0	0	0	0	0	0	0	0	0	0	0	0	0	0		1
	HK-HK-RR-RR1RR2	0	0	0	0	0	0	0	0	0	0	0	0	0	0	0	0	1	0	1	0	0	0	0	0	0	0	4	0	0	0	0	0	0	0	0	0	0	0	0	0	0	0	0	0		6
	HKRR-HKRR1RR2-HPt-RR1RR2	0	0	0	0	0	0	0	0	0	0	0	0	0	0	0	0	0	0	3	0	0	0	0	0	0	0	0	0	0	0	0	0	0	0	0	0	0	0	0	0	0	0	0	0		3
	HK-HKRR1RR2-RR1RR2-RR1RR2	0	0	0	0	0	0	0	0	0	0	0	0	0	0	0	0	0	0	1	0	0	0	0	0	0	0	0	0	0	0	0	0	0	0	0	0	0	0	0	0	0	0	0	0		1
	HKRR-HKRR1RR2-HPt-RR	0	0	0	0	0	0	0	0	0	0	0	0	0	0	0	0	0	0	1	0	0	0	0	0	1	1	0	0	0	0	0	1	0	0	0	0	0	0	0	0	0	0	0	0		4
	HK-HK1HK2RR-RR-RR	0	0	0	0	0	0	0	0	0	0	0	0	0	0	0	0	0	0	2	0	0	0	0	0	0	0	0	0	0	0	0	0	0	0	0	0	0	0	0	0	0	0	0	0		2
	HK-HKRR-HKRRHPt-RR	0	0	0	0	0	0	0	0	0	0	0	0	0	0	0	0	0	0	1	0	0	0	0	0	0	0	0	0	0	0	0	0	0	0	0	0	0	0	0	0	0	0	0	0		1
	HKRR-HKRR-HPt-RR	0	0	0	0	0	0	0	0	0	0	0	0	0	0	0	0	0	0	1	0	0	0	0	0	0	2	1	0	3	0	0	0	0	0	0	0	0	0	0	0	0	0	0	0		7
	HPt-HPt-RR-RR	0	0	0	0	0	0	0	0	0	0	0	0	0	0	0	0	0	0	1	0	0	0	0	0	0	0	0	0	0	0	0	0	0	0	0	0	0	0	0	0	0	0	0	0		1
	HK-HKRR-RR-RR1RR2	0	0	0	0	0	0	0	0	0	0	0	0	0	0	0	0	0	0	1	0	0	0	0	3	0	0	5	0	0	0	0	0	0	0	0	0	0	0	0	0	0	0	0	0		9
	HK-HK-RR-RRHPt	0	0	0	0	0	0	0	0	0	0	0	0	0	0	0	0	0	0	0	1	0	0	0	0	0	0	0	0	2	0	0	0	0	0	0	0	0	0	0	0	0	0	0	0		3
	HKRR1HPtRR2-HKRR1HPtRR2-HKRR1HPtRR2-RR	0	0	0	0	0	0	0	0	0	0	0	0	0	0	0	0	0	0	0	0	0	1	0	0	0	0	0	0	0	0	0	0	0	0	0	0	0	0	0	0	0	0	0	0		1
	HPt-RR-RR-RRHPt	0	0	0	0	0	0	0	0	0	0	0	0	0	0	0	0	0	0	0	0	0	0	0	1	0	0	0	0	0	0	0	0	0	0	0	0	0	0	0	0	0	0	0	0		1
	HK-HK-HKRR-RRHPt	0	0	0	0	0	0	0	0	0	0	0	0	0	0	0	0	0	0	0	0	0	0	0	0	2	0	0	0	0	0	0	0	0	0	0	0	0	0	0	0	0	0	0	0		2
	HKRR1RR2-HKRR1RR2-HKRRHPt-RR	0	0	0	0	0	0	0	0	0	0	0	0	0	0	0	0	0	0	0	0	0	0	0	0	10	0	0	0	0	0	0	0	0	0	0	0	0	0	0	0	0	0	0	0		10
	HK1HK2RRHPt-HKRR1RR2-HKRR1RR2-RR	0	0	0	0	0	0	0	0	0	0	0	0	0	0	0	0	0	0	0	0	0	0	0	0	5	0	0	0	0	0	0	0	0	0	0	0	0	0	0	0	0	0	0	0		5
	HK1HK2HPt-RR-RR-RR	0	0	0	0	0	0	0	0	0	0	0	0	0	0	0	0	0	0	0	0	0	0	0	0	1	0	0	0	0	0	0	0	0	0	0	0	0	0	0	0	0	0	0	0		1
	HKRR-HPt-RR-RRHPt	0	0	0	0	0	0	0	0	0	0	0	0	0	0	0	0	0	0	0	0	0	0	0	0	1	0	0	0	0	0	0	0	0	0	0	0	0	0	0	0	0	0	0	0		1
	HK1HK2RRHPt-HKRR-HKRR1RR2-RR	0	0	0	0	0	0	0	0	0	0	0	0	0	0	0	0	0	0	0	0	0	0	0	0	1	0	0	0	0	0	0	0	0	0	0	0	0	0	0	0	0	0	0	0		1
	HK-HK-HKRR1HPtRR2-HKRR1RR2	0	0	0	0	0	0	0	0	0	0	0	0	0	0	0	0	0	0	0	0	0	0	0	0	1	0	0	0	0	0	0	0	0	0	0	0	0	0	0	0	0	0	0	0		1
	HK-HK-HKRR1HPtRR2-RR	0	0	0	0	0	0	0	0	0	0	0	0	0	0	0	0	0	0	0	0	0	0	0	0	1	0	0	0	0	0	0	0	0	0	0	0	0	0	0	0	0	0	0	0		1
	HK-HK1RR1RR2RR3-HKRR1RR2-RR	0	0	0	0	0	0	0	0	0	0	0	0	0	0	0	0	0	0	0	0	0	0	0	0	1	1	0	0	0	0	0	0	0	0	0	0	0	0	0	0	0	0	0	0		2
	HK1RR1RR2RR3-HKRR-HKRR-HKRR1RR2	0	0	0	0	0	0	0	0	0	0	0	0	0	0	0	0	0	0	0	0	0	0	0	0	1	0	0	0	0	0	0	0	0	0	0	0	0	0	0	0	0	0	0	0		1
	HKRR-HKRR1RR2-HKRR1RR2-RR	0	0	0	0	0	0	0	0	0	0	0	0	0	0	0	0	0	0	0	0	0	0	0	0	1	0	0	0	0	0	0	0	0	0	0	0	0	0	0	0	0	0	0	0		1
	HKRR1RR2-RR-RR-RR	0	0	0	0	0	0	0	0	0	0	0	0	0	0	0	0	0	0	0	0	0	0	0	0	2	1	0	0	1	0	0	0	0	0	0	0	0	0	0	0	0	0	0	0		4
	HKRR1RR2-RR-RR-RRHPt	0	0	0	0	0	0	0	0	0	0	0	0	0	0	0	0	0	0	0	0	0	0	0	0	2	0	0	0	0	0	0	0	0	0	0	0	0	0	0	0	0	0	0	0		2
	HKRR1RR2-HKRRHPt-RR-RR	0	0	0	0	0	0	0	0	0	0	0	0	0	0	0	0	0	0	0	0	0	0	0	0	1	0	0	0	0	0	0	0	0	0	0	0	0	0	0	0	0	0	0	0		1
	HKHPt-HKRR-RR-RR	0	0	0	0	0	0	0	0	0	0	0	0	0	0	0	0	0	0	0	0	0	0	0	0	0	21	2	0	12	0	1	0	0	0	0	0	0	0	0	0	0	0	0	0		36
	HK-HK-HKRR-HKRR1RR2	0	0	0	0	0	0	0	0	0	0	0	0	0	0	0	0	0	0	0	0	0	0	0	0	0	1	0	0	0	0	0	0	0	0	0	0	0	0	0	0	0	0	0	0		1
	HK-HK1HK2-RR-RR	0	0	0	0	0	0	0	0	0	0	0	0	0	0	0	0	0	0	0	0	0	0	0	0	0	1	0	0	0	0	0	0	0	0	0	0	0	0	0	0	0	0	0	0		1
	HK-HK1HK2-HK1HK2RR1RR2RR3-HKRR1RR2	0	0	0	0	0	0	0	0	0	0	0	0	0	0	0	0	0	0	0	0	0	0	0	0	0	2	0	0	0	0	0	0	0	0	0	0	0	0	0	0	0	0	0	0		2
	HKRRHPt-HKRRHPt-RR-RR	0	0	0	0	0	0	0	0	0	0	0	0	0	0	0	0	0	0	0	0	0	0	0	0	0	3	0	0	5	0	1	0	0	0	0	0	0	0	0	0	0	0	0	0		9
	HKRR1HPtRR2-HKRR1RR2-RR-RR	0	0	0	0	0	0	0	0	0	0	0	0	0	0	0	0	0	0	0	0	0	0	0	0	0	1	0	0	0	0	0	0	0	0	0	0	0	0	0	0	0	0	0	0		1
	HKRR1HPtRR2-HKRRHPt-RR-RR	0	0	0	0	0	0	0	0	0	0	0	0	0	0	0	0	0	0	0	0	0	0	0	0	0	2	1	0	1	0	0	0	0	0	0	0	0	0	0	0	0	0	0	0		4
	HKRR-HKRR-HKRRHPt-RR	0	0	0	0	0	0	0	0	0	0	0	0	0	0	0	0	0	0	0	0	0	0	0	0	0	1	1	0	0	0	0	0	0	0	0	0	1	0	0	0	0	0	0	0		3
	HKRRHPt-HPt-RR-RR	0	0	0	0	0	0	0	0	0	0	0	0	0	0	0	0	0	0	0	0	0	0	0	0	0	2	0	0	0	0	0	0	0	0	0	0	0	0	0	0	0	0	0	0		2
	RR-RR-RR-RRHPt	0	0	0	0	0	0	0	0	0	0	0	0	0	0	0	0	0	0	0	0	0	0	0	0	0	1	1	0	0	0	0	0	0	0	0	0	0	0	0	0	0	0	0	0		2
	HKRR1HPtRR2-RR-RR-RR	0	0	0	0	0	0	0	0	0	0	0	0	0	0	0	0	0	0	0	0	0	0	0	0	0	1	0	0	2	0	0	0	0	0	0	0	0	0	0	0	0	0	0	0		3
	HKRR1RR2RR3RR4RR5HPt-HKRRHPt-RR-RR	0	0	0	0	0	0	0	0	0	0	0	0	0	0	0	0	0	0	0	0	0	0	0	0	0	1	0	0	0	0	0	0	0	0	0	0	0	0	0	0	0	0	0	0		1
	HK1HK2HPt-HKRR-RR-RR	0	0	0	0	0	0	0	0	0	0	0	0	0	0	0	0	0	0	0	0	0	0	0	0	0	1	0	0	0	0	0	0	0	0	0	0	0	0	0	0	0	0	0	0		1
	HK-HK-HK-HKRR1RR2	0	0	0	0	0	0	0	0	0	0	0	0	0	0	0	0	0	0	0	0	0	0	0	0	0	1	0	0	0	0	0	0	0	0	0	0	0	0	0	0	0	0	0	0		1
	HK-HK-HK1RR1RR2RR3-HKRR	0	0	0	0	0	0	0	0	0	0	0	0	0	0	0	0	0	0	0	0	0	0	0	0	0	1	0	0	0	0	1	0	0	0	0	0	0	0	0	0	0	0	0	0		2
	HKRR1RR2-RR-RR-RR1RR2HPt	0	0	0	0	0	0	0	0	0	0	0	0	0	0	0	0	0	0	0	0	0	0	0	0	0	1	0	0	0	0	0	0	0	0	0	0	0	0	0	0	0	0	0	0		1
	HK-HKRR1HPtRR2-HKRRHPt-RR	0	0	0	0	0	0	0	0	0	0	0	0	0	0	0	0	0	0	0	0	0	0	0	0	0	0	2	0	0	0	0	0	0	0	0	0	0	0	0	0	0	0	0	0		2
	HKRR-HKRR1HPtRR2-HKRRHPt-RR	0	0	0	0	0	0	0	0	0	0	0	0	0	0	0	0	0	0	0	0	0	0	0	0	0	0	2	0	0	0	0	0	0	0	0	0	0	0	0	0	0	0	0	0		2
	HK-HK-HKRR-RR1RR2RR3	0	0	0	0	0	0	0	0	0	0	0	0	0	0	0	0	0	0	0	0	0	0	0	0	0	0	1	0	0	0	0	0	0	0	0	0	0	0	0	0	0	0	0	0		1
	HKRR-HKRR-HKRR1HPtRR2-RR	0	0	0	0	0	0	0	0	0	0	0	0	0	0	0	0	0	0	0	0	0	0	0	0	0	0	1	1	0	0	0	0	0	0	0	0	0	0	0	0	0	0	0	0		2
	HKRR1HPtRR2-HKRR1RR2-HKRR1RR2RR3HPt-RR	0	0	0	0	0	0	0	0	0	0	0	0	0	0	0	0	0	0	0	0	0	0	0	0	0	0	1	0	0	0	0	0	0	0	0	0	0	0	0	0	0	0	0	0		1
	HK-HK-HKRR1RR2-RR	0	0	0	0	0	0	0	0	0	0	0	0	0	0	0	0	0	0	0	0	0	0	0	0	0	0	3	0	1	0	0	0	0	0	0	0	0	0	0	0	0	0	0	0		4
	HKRR-HKRR-HKRR1RR2-HKRR1RR2	0	0	0	0	0	0	0	0	0	0	0	0	0	0	0	0	0	0	0	0	0	0	0	0	0	0	1	0	0	0	0	0	0	0	0	0	0	0	0	0	0	0	0	0		1
	HKRR-HPt-RR-RR1RR2	0	0	0	0	0	0	0	0	0	0	0	0	0	0	0	0	0	0	0	0	0	0	0	0	0	0	1	0	0	0	0	0	0	0	0	0	0	0	0	0	0	0	0	0		1
	HKRR-HKRR1RR2RR3HPt-HKRRHPt-RR	0	0	0	0	0	0	0	0	0	0	0	0	0	0	0	0	0	0	0	0	0	0	0	0	0	0	1	0	0	0	0	0	0	0	0	0	0	0	0	0	0	0	0	0		1
	HKRR-HKRR1HPtRR2-RR-RR	0	0	0	0	0	0	0	0	0	0	0	0	0	0	0	0	0	0	0	0	0	0	0	0	0	0	1	0	0	0	0	0	0	0	0	0	0	0	0	0	0	0	0	0		1
	HKRR-HKRR1HPtRR2-HKRR1HPtRR2-RR	0	0	0	0	0	0	0	0	0	0	0	0	0	0	0	0	0	0	0	0	0	0	0	0	0	0	1	0	0	0	0	0	0	0	0	0	0	0	0	0	0	0	0	0		1
	HK-HK1HK2-HKRR1RR2-RR	0	0	0	0	0	0	0	0	0	0	0	0	0	0	0	0	0	0	0	0	0	0	0	0	0	0	1	0	0	0	0	0	0	0	0	0	0	0	0	0	0	0	0	0		1
	HK-HKHPt-HPt-RR	0	0	0	0	0	0	0	0	0	0	0	0	0	0	0	0	0	0	0	0	0	0	0	0	0	0	1	0	0	0	0	0	0	0	0	0	0	0	0	0	0	0	0	0		1
	HK-HKRR-HKRR-RR1RR2	0	0	0	0	0	0	0	0	0	0	0	0	0	0	0	0	0	0	0	0	0	0	0	0	0	0	1	0	0	0	0	0	0	0	0	0	0	0	0	0	0	0	0	0		1
	HKRRHPt-RR-RR-RRHPt	0	0	0	0	0	0	0	0	0	0	0	0	0	0	0	0	0	0	0	0	0	0	0	0	0	0	3	0	1	0	0	0	0	0	0	0	0	0	0	0	0	0	0	0		4
	HK-HK-RR-RR1RR2RR3	0	0	0	0	0	0	0	0	0	0	0	0	0	0	0	0	0	0	0	0	0	0	0	0	0	0	1	0	1	0	0	0	0	0	0	0	0	0	0	0	0	0	0	0		2
	HKHPt1HPt2-HPt-RR-RR	0	0	0	0	0	0	0	0	0	0	0	0	0	0	0	0	0	0	0	0	0	0	0	0	0	0	1	0	0	0	0	0	0	0	0	0	0	0	0	0	0	0	0	0		1
	HK-HK1HK2RR1RR2HPt-HKRR-RR	0	0	0	0	0	0	0	0	0	0	0	0	0	0	0	0	0	0	0	0	0	0	0	0	0	0	1	0	0	0	0	0	0	0	0	0	0	0	0	0	0	0	0	0		1
	HKHPt-HKRRHPt-RR-RR	0	0	0	0	0	0	0	0	0	0	0	0	0	0	0	0	0	0	0	0	0	0	0	0	0	0	2	0	0	0	0	0	0	0	0	0	0	0	0	0	0	0	0	0		2
	HK-HK-HK-HKRR	0	0	0	0	0	0	0	0	0	0	0	0	0	0	0	0	0	0	0	0	0	0	0	0	0	0	1	0	0	0	0	0	0	0	0	0	1	0	0	0	0	0	0	0		2
	HKHPt-HKRR1RR2-RR-RR	0	0	0	0	0	0	0	0	0	0	0	0	0	0	0	0	0	0	0	0	0	0	0	0	0	0	1	0	0	0	0	0	0	0	0	0	0	0	0	0	0	0	0	0		1
	HK-HKRR1RR2-HPt-RR	0	0	0	0	0	0	0	0	0	0	0	0	0	0	0	0	0	0	0	0	0	0	0	0	0	0	1	0	1	0	0	0	0	0	0	0	0	0	0	0	0	0	0	0		2
	HK-RR-RR-RR1RR2	0	0	0	0	0	0	0	0	0	0	0	0	0	0	0	0	0	0	0	0	0	0	0	0	0	0	0	1	0	0	0	0	0	0	0	0	0	0	0	0	0	0	0	0		1
	HK-HKRRHPt-HKRRHPt-RR	0	0	0	0	0	0	0	0	0	0	0	0	0	0	0	0	0	0	0	0	0	0	0	0	0	0	0	0	1	0	0	0	0	0	0	0	0	0	0	0	0	0	0	0		1
	HKRR-HKRR1RR2-RR-RR	0	0	0	0	0	0	0	0	0	0	0	0	0	0	0	0	0	0	0	0	0	0	0	0	0	0	0	0	1	0	0	0	0	0	0	0	0	0	0	0	0	0	0	0		1
	HK-HK-RR1RR2-RRHPt	0	0	0	0	0	0	0	0	0	0	0	0	0	0	0	0	0	0	0	0	0	0	0	0	0	0	0	0	1	0	0	0	0	0	0	0	0	0	0	0	0	0	0	0		1
	HK-HKHPt-HKRR-RR	0	0	0	0	0	0	0	0	0	0	0	0	0	0	0	0	0	0	0	0	0	0	0	0	0	0	0	0	7	0	71	0	0	0	0	0	0	0	0	0	0	0	0	0		78
	HK-HK1RR1RR2RR3-RR-RR	0	0	0	0	0	0	0	0	0	0	0	0	0	0	0	0	0	0	0	0	0	0	0	0	0	0	0	0	6	0	0	0	0	0	0	0	0	0	0	0	0	0	0	0		6
	HK-HKRR1RR2-RR-RR1RR2HPt	0	0	0	0	0	0	0	0	0	0	0	0	0	0	0	0	0	0	0	0	0	0	0	0	0	0	0	0	2	0	0	0	0	0	0	0	0	0	0	0	0	0	0	0		2
	RR-RR-RR1RR2HPt-RR1RR2HPt	0	0	0	0	0	0	0	0	0	0	0	0	0	0	0	0	0	0	0	0	0	0	0	0	0	0	0	0	1	0	0	0	0	0	0	0	0	0	0	0	0	0	0	0		1
	HKHPt-HPt-RR-RR	0	0	0	0	0	0	0	0	0	0	0	0	0	0	0	0	0	0	0	0	0	0	0	0	0	0	0	0	1	0	0	0	0	0	0	0	0	0	0	0	0	0	0	0		1
	HK-HKRRHPt-RR-RR1RR2HPt	0	0	0	0	0	0	0	0	0	0	0	0	0	0	0	0	0	0	0	0	0	0	0	0	0	0	0	0	1	0	0	0	0	0	0	0	0	0	0	0	0	0	0	0		1
	HKHPt-HKRR1HPtRR2-RR-RR	0	0	0	0	0	0	0	0	0	0	0	0	0	0	0	0	0	0	0	0	0	0	0	0	0	0	0	0	1	0	0	0	0	0	0	0	0	0	0	0	0	0	0	0		1
	HKRR-HKRR1RR2RR3HPt-RR-RRHPt	0	0	0	0	0	0	0	0	0	0	0	0	0	0	0	0	0	0	0	0	0	0	0	0	0	0	0	0	1	0	0	0	0	0	0	0	0	0	0	0	0	0	0	0		1
	HK-HKRR-HKRR1HPtRR2-RR	0	0	0	0	0	0	0	0	0	0	0	0	0	0	0	0	0	0	0	0	0	0	0	0	0	0	0	0	1	0	0	0	0	0	0	0	0	0	0	0	0	0	0	0		1
	HKRR-RR-RR-RRHPt	0	0	0	0	0	0	0	0	0	0	0	0	0	0	0	0	0	0	0	0	0	0	0	0	0	0	0	0	1	0	0	0	0	0	0	0	0	0	0	0	0	0	0	0		1
	HKRR-HPt-HPt-HPt1HPt2	0	0	0	0	0	0	0	0	0	0	0	0	0	0	0	0	0	0	0	0	0	0	0	0	0	0	0	0	1	0	0	0	0	0	0	0	0	0	0	0	0	0	0	0		1
	HK-HPt-HPt-RR	0	0	0	0	0	0	0	0	0	0	0	0	0	0	0	0	0	0	0	0	0	0	0	0	0	0	0	0	1	0	0	0	0	0	0	0	0	0	0	0	0	0	0	0		1
	HPt-RR-RR-RR	0	0	0	0	0	0	0	0	0	0	0	0	0	0	0	0	0	0	0	0	0	0	0	0	0	0	0	0	5	0	0	0	0	0	0	0	0	0	0	0	0	0	0	0		5
	HK-HK1HK2RR-HKRR-RR	0	0	0	0	0	0	0	0	0	0	0	0	0	0	0	0	0	0	0	0	0	0	0	0	0	0	0	0	0	0	1	0	0	0	0	0	0	0	0	0	0	0	0	0		1
	HKHPt-HKRR-HKRR-RR	0	0	0	0	0	0	0	0	0	0	0	0	0	0	0	0	0	0	0	0	0	0	0	0	0	0	0	0	0	0	1	0	0	0	0	0	0	0	0	0	0	0	0	0		1
operons with 5 genes	HK-HK-RR-RR-RR	1	0	0	2	0	0	0	0	0	1	0	0	0	1	0	0	1	0	14	0	0	0	0	1	3	7	22	0	9	0	0	0	0	0	0	0	0	0	0	0	0	0	0	0		62
	HK-HK-HKRR1HPtRR2-RR-RR	1	0	0	0	0	0	0	0	0	0	0	0	0	0	0	0	0	0	0	0	0	0	0	0	2	1	0	0	0	0	0	0	0	0	0	0	0	0	0	0	0	0	0	0		4
	HK-HK-HK-HK-RR	1	0	0	1	0	0	0	0	0	0	0	0	0	0	0	0	0	0	0	0	0	0	0	0	0	0	2	0	0	0	0	0	0	0	0	0	1	0	0	0	0	0	0	0		5
	HK-HKRR-RR-RR-RR	0	0	0	3	0	0	0	0	0	0	0	2	0	0	0	0	0	0	0	0	0	0	0	1	7	5	0	0	22	0	1	0	0	0	0	0	0	0	0	0	0	0	0	0		41
	HK-HPt-RR-RR-RR	0	0	0	1	0	0	0	0	0	0	0	0	0	0	0	0	0	0	0	0	0	0	0	0	0	0	0	0	0	0	0	0	0	0	0	0	0	0	0	0	0	0	0	0		1
	HK-HK1RR1RR2RR3-HKRR-RR-RR	0	0	0	1	0	0	0	0	0	0	0	0	0	0	0	0	0	0	0	0	0	0	0	0	0	0	0	0	0	0	0	0	0	0	0	0	0	0	0	0	0	0	0	0		1
	HK-HK-HK-RR-RR	0	0	0	1	0	0	0	0	0	0	2	0	0	0	0	0	0	0	2	0	0	0	0	0	1	0	2	1	5	0	0	0	0	0	0	0	0	0	0	0	0	0	0	0		14
	HK-HK-HKRR-RR-RR	0	0	0	1	0	0	0	0	0	0	0	5	0	0	0	0	0	0	0	0	0	0	0	1	4	3	4	0	2	0	0	0	0	0	0	0	1	0	0	0	0	0	0	0		21
	HKRR-HKRR-HPt-RR-RR	0	0	0	1	0	0	0	0	0	0	0	0	0	0	0	0	0	0	2	0	0	0	0	0	0	0	0	0	0	0	0	0	0	0	0	0	0	0	0	0	0	0	0	0		3
	HK-HKRR-HKRR-RR-RR	0	0	0	0	1	0	0	0	0	0	0	8	0	0	0	0	0	0	0	0	0	0	0	0	0	0	5	1	1	0	0	0	0	0	0	0	0	0	0	0	0	0	0	0		16
	HKHPt-HPt-RR-RR-RR	0	0	0	0	1	0	0	0	0	0	0	0	0	0	0	0	0	0	0	0	0	0	0	0	0	0	0	0	0	0	0	0	0	0	0	0	0	0	0	0	0	0	0	0		1
	HKRR1RR2-HKRR1RR2-HKRR1RR2-RR-RR	0	0	0	0	0	0	0	0	1	0	0	0	0	0	0	0	0	0	0	0	0	0	0	0	0	0	0	0	0	0	0	0	0	0	0	0	0	0	0	0	0	0	0	0		1
	HK-HK-HKRR1RR2-HKRR1RR2RR3HPt-RR	0	0	0	0	0	0	0	0	1	0	0	0	0	0	0	0	0	0	0	0	0	0	0	0	0	0	0	0	0	0	0	0	0	0	0	0	0	0	0	0	0	0	0	0		1
	HK-HK-HKRR1RR2-RR-RR	0	0	0	0	0	0	0	0	1	0	0	0	0	0	0	0	0	0	0	0	0	0	0	1	0	0	1	0	3	0	0	0	0	0	0	0	0	0	0	0	0	0	0	0		6
	HKRR-HKRR-HKRR1RR2-RR-RR	0	0	0	0	0	0	0	0	1	0	0	2	0	0	0	0	0	0	0	0	0	0	0	0	0	0	0	0	0	0	0	0	0	0	0	0	0	0	0	0	0	0	0	0		3
	HK-HKRR1RR2-RR-RR-RR1RR2RR3HPt	0	0	0	0	0	0	0	0	0	1	0	0	0	0	0	0	0	0	0	0	0	0	0	0	0	0	0	0	0	0	0	0	0	0	0	0	0	0	0	0	0	0	0	0		1
	HK-RR-RR-RR-RR	0	0	0	0	0	0	0	0	0	1	0	0	0	0	0	0	0	0	2	0	0	0	0	0	1	2	6	0	4	0	0	0	0	0	0	0	0	0	0	0	0	0	0	0		16
	HKRR-HKRR-RR-RR-RR1RR2HPt	0	0	0	0	0	0	0	0	0	1	0	0	0	0	0	0	0	0	0	0	0	0	0	0	0	0	0	0	0	0	0	0	0	0	0	0	0	0	0	0	0	0	0	0		1
	HK-HK-HK-HKRR-RR	0	0	0	0	0	0	0	0	0	0	1	0	0	0	0	0	0	0	0	0	0	0	0	0	0	0	0	0	0	0	0	0	0	0	0	0	0	0	0	0	0	0	0	0		1
	HKRR-HKRR1RR2-RR-RR-RR1RR2HPt	0	0	0	0	0	0	0	0	0	0	0	1	0	0	0	0	0	0	0	0	0	0	0	0	0	0	0	0	0	0	0	0	0	0	0	0	0	0	0	0	0	0	0	0		1
	HKRR-HKRR-RR-RR-RR	0	0	0	0	0	0	0	0	0	0	0	3	0	0	0	0	0	0	0	0	0	0	0	0	0	0	0	0	0	0	0	0	0	0	0	0	0	0	0	0	0	0	0	0		3
	HK-HKRR-HKRR-HKRR-HKRR	0	0	0	0	0	0	0	0	0	0	0	2	0	0	0	0	0	0	0	0	0	0	0	0	0	0	0	0	0	0	0	0	0	0	0	0	0	0	0	0	0	0	0	0		2
	HK-HK-RR-RR-RR1RR2RR3HPt	0	0	0	0	0	0	0	0	0	0	0	1	0	0	0	0	0	0	0	0	0	0	0	0	0	0	0	0	0	0	0	0	0	0	0	0	0	0	0	0	0	0	0	0		1
	HK-HKRR-RR-RR-RR1RR2RR3HPt	0	0	0	0	0	0	0	0	0	0	0	1	0	0	0	0	0	0	0	0	0	0	0	0	0	0	0	0	0	0	0	0	0	0	0	0	0	0	0	0	0	0	0	0		1
	HK-HK1HK2RR-HKRR-RR-RR1RR2HPt	0	0	0	0	0	0	0	0	0	0	0	1	0	0	0	0	0	0	0	0	0	0	0	0	0	0	0	0	0	0	0	0	0	0	0	0	0	0	0	0	0	0	0	0		1
	HK1HK2RR1RR2-HKRR-HKRR-HKRR-HKRR1RR2	0	0	0	0	0	0	0	0	0	0	0	1	0	0	0	0	0	0	0	0	0	0	0	0	0	0	0	0	0	0	0	0	0	0	0	0	0	0	0	0	0	0	0	0		1
	HK-HK-HKRR-HKRR-RR	0	0	0	0	0	0	0	0	0	0	0	3	0	0	0	0	0	0	0	0	0	0	0	1	0	0	0	0	0	0	0	0	0	0	0	0	0	0	0	0	0	0	0	0		4
	HKRR-HKRR-HKRR-RR-RR	0	0	0	0	0	0	0	0	0	0	0	1	0	0	0	0	0	0	0	0	0	0	0	0	0	1	1	0	0	0	0	0	0	0	0	0	1	0	0	0	0	0	0	0		4
	HK-RR-RR-RR-RR1RR2RR3HPt	0	0	0	0	0	0	0	0	0	0	0	3	0	0	0	0	0	0	0	0	0	0	0	0	0	0	0	0	0	0	0	0	0	0	0	0	0	0	0	0	0	0	0	0		3
	HK-HKRR-HKRR1RR2-HKRR1RR2-RR	0	0	0	0	0	0	0	0	0	0	0	2	0	0	0	0	0	0	0	0	0	0	0	0	0	0	0	0	0	0	0	0	0	0	0	0	0	0	0	0	0	0	0	0		2
	HK-HK-HK-HKRR1RR2-RR	0	0	0	0	0	0	0	0	0	0	0	1	0	0	0	0	0	0	0	0	0	0	0	0	0	1	0	0	0	0	0	0	0	0	0	0	0	0	0	0	0	0	0	0		2
	HK-HKRR-HKRR-HKRR-RR	0	0	0	0	0	0	0	0	0	0	0	1	0	0	0	0	0	0	1	0	0	0	0	0	1	0	1	0	1	0	0	0	0	0	0	0	0	0	0	0	0	0	0	0		5
	HK-HK1RR1RR2RR3-HKRR-HKRR-RR	0	0	0	0	0	0	0	0	0	0	0	1	0	0	0	0	0	0	0	0	0	0	0	0	0	0	0	0	0	0	0	0	0	0	0	0	0	0	0	0	0	0	0	0		1
	HK-HKHPt1HPt2HPt3-HKRR1RR2-RR-RR	0	0	0	0	0	0	0	0	0	0	0	0	1	0	0	0	0	0	0	0	0	0	0	0	0	0	0	0	0	0	0	0	0	0	0	0	0	0	0	0	0	0	0	0		1
	HKHPt1HPt2-HPt-RR-RR-RR	0	0	0	0	0	0	0	0	0	0	0	0	1	0	0	0	0	0	0	0	0	0	0	0	0	0	0	0	0	0	0	0	0	0	0	0	0	0	0	0	0	0	0	0		1
	HK-HKRR1HPtRR2-RR-RR-RR	0	0	0	0	0	0	0	0	0	0	0	0	0	0	0	0	1	0	0	0	0	0	0	0	0	0	0	0	0	0	0	0	0	0	0	0	0	0	0	0	0	0	0	0		1
	HK-HK-RR-RR-RR1RR2	0	0	0	0	0	0	0	0	0	0	0	0	0	0	0	0	0	0	10	0	0	0	0	0	0	0	3	0	1	0	0	0	0	0	0	0	0	0	0	0	0	0	0	0		14
	HK-HKRR1RR2-HPt-RR-RR	0	0	0	0	0	0	0	0	0	0	0	0	0	0	0	0	0	0	2	0	0	0	0	0	1	0	0	0	0	0	0	0	0	0	0	0	0	0	0	0	0	0	0	0		3
	HKRR-HKRR-HKRR1RR2-HPt-RR1RR2	0	0	0	0	0	0	0	0	0	0	0	0	0	0	0	0	0	0	1	0	0	0	0	0	0	0	0	0	0	0	0	0	0	0	0	0	0	0	0	0	0	0	0	0		1
	HK-HKRR-RR-RR-RR1RR2	0	0	0	0	0	0	0	0	0	0	0	0	0	0	0	0	0	0	0	0	0	0	0	1	0	1	0	0	0	0	0	0	0	0	0	0	0	0	0	0	0	0	0	0		2
	HKRR-RR-RR-RR-RR	0	0	0	0	0	0	0	0	0	0	0	0	0	0	0	0	0	0	0	0	0	0	0	1	1	0	0	0	0	0	0	0	0	0	0	0	0	0	0	0	0	0	0	0		2
	HK-HK-HKRR1RR2-RR-RR1RR2	0	0	0	0	0	0	0	0	0	0	0	0	0	0	0	0	0	0	0	0	0	0	0	0	1	0	0	0	0	0	0	0	0	0	0	0	0	0	0	0	0	0	0	0		1
	HKRRHPt-RR-RR-RR-RR	0	0	0	0	0	0	0	0	0	0	0	0	0	0	0	0	0	0	0	0	0	0	0	0	2	1	0	0	1	0	0	0	0	0	0	0	0	0	0	0	0	0	0	0		4
	HKRR-HKRR1HPtRR2-HKRR1RR2-RR-RR	0	0	0	0	0	0	0	0	0	0	0	0	0	0	0	0	0	0	0	0	0	0	0	0	1	0	0	0	0	0	0	0	0	0	0	0	0	0	0	0	0	0	0	0		1
	HKRR1HPtRR2-HPt-RR-RR-RR	0	0	0	0	0	0	0	0	0	0	0	0	0	0	0	0	0	0	0	0	0	0	0	0	1	0	0	0	0	0	0	0	0	0	0	0	0	0	0	0	0	0	0	0		1
	HK-HKRRHPt-RR-RR-RR	0	0	0	0	0	0	0	0	0	0	0	0	0	0	0	0	0	0	0	0	0	0	0	0	3	2	0	0	0	0	0	0	0	0	0	0	0	0	0	0	0	0	0	0		5
	HKRR-HPt-HPt-RR-RR	0	0	0	0	0	0	0	0	0	0	0	0	0	0	0	0	0	0	0	0	0	0	0	0	1	0	0	0	0	0	0	0	0	0	0	0	0	0	0	0	0	0	0	0		1
	HK-HKRR-HPt-RR-RR	0	0	0	0	0	0	0	0	0	0	0	0	0	0	0	0	0	0	0	0	0	0	0	0	2	3	0	0	1	0	0	0	0	0	0	0	0	0	0	0	0	0	0	0		6
	HK-HK-HKRR-HKRR1RR2-RR	0	0	0	0	0	0	0	0	0	0	0	0	0	0	0	0	0	0	0	0	0	0	0	0	0	1	0	0	0	0	0	0	0	0	0	0	0	0	0	0	0	0	0	0		1
	HK-HKRR-HKRR1HPtRR2-RR-RR	0	0	0	0	0	0	0	0	0	0	0	0	0	0	0	0	0	0	0	0	0	0	0	0	0	1	0	0	0	0	0	0	0	0	0	0	0	0	0	0	0	0	0	0		1
	HK-HKRR-HKRR1RR2-RR-RR	0	0	0	0	0	0	0	0	0	0	0	0	0	0	0	0	0	0	0	0	0	0	0	0	0	1	0	0	0	0	0	0	0	0	0	0	0	0	0	0	0	0	0	0		1
	HK-HKHPt-RR-RR-RR	0	0	0	0	0	0	0	0	0	0	0	0	0	0	0	0	0	0	0	0	0	0	0	0	0	3	4	0	0	0	0	0	0	0	0	0	0	0	0	0	0	0	0	0		7
	HK-HKRR1RR2-RR-RR-RR	0	0	0	0	0	0	0	0	0	0	0	0	0	0	0	0	0	0	0	0	0	0	0	0	0	1	0	0	3	0	0	0	0	0	0	0	0	0	0	0	0	0	0	0		4
	HK-HK-HKRR-HKRR-HKRR	0	0	0	0	0	0	0	0	0	0	0	0	0	0	0	0	0	0	0	0	0	0	0	0	0	1	0	0	0	0	0	0	0	0	0	0	1	0	0	0	0	0	0	0		2
	HK-HK-RR-RR-RRHPt	0	0	0	0	0	0	0	0	0	0	0	0	0	0	0	0	0	0	0	0	0	0	0	0	0	1	0	0	1	0	0	0	0	0	0	0	0	0	0	0	0	0	0	0		2
	HKRR-HKRRHPt-RR-RR-RR1RR2	0	0	0	0	0	0	0	0	0	0	0	0	0	0	0	0	0	0	0	0	0	0	0	0	0	0	1	0	0	0	0	0	0	0	0	0	0	0	0	0	0	0	0	0		1
	HK-HK-HKRR-RR-RR1RR2RR3	0	0	0	0	0	0	0	0	0	0	0	0	0	0	0	0	0	0	0	0	0	0	0	0	0	0	1	0	0	0	0	0	0	0	0	0	0	0	0	0	0	0	0	0		1
	HK-HK-HKHPt-RR-RR	0	0	0	0	0	0	0	0	0	0	0	0	0	0	0	0	0	0	0	0	0	0	0	0	0	0	1	0	0	0	0	0	0	0	0	0	0	0	0	0	0	0	0	0		1
	HKRR1RR2-HKRRHPt-RR-RR-RR	0	0	0	0	0	0	0	0	0	0	0	0	0	0	0	0	0	0	0	0	0	0	0	0	0	0	1	0	0	0	0	0	0	0	0	0	0	0	0	0	0	0	0	0		1
	HK-HKRRHPt1HPt2-RR-RR-RR	0	0	0	0	0	0	0	0	0	0	0	0	0	0	0	0	0	0	0	0	0	0	0	0	0	0	3	0	0	0	0	0	0	0	0	0	0	0	0	0	0	0	0	0		3
	HKRR-HKRR-HKRRHPt-RR-RR	0	0	0	0	0	0	0	0	0	0	0	0	0	0	0	0	0	0	0	0	0	0	0	0	0	0	3	0	0	0	0	0	0	0	0	0	0	0	0	0	0	0	0	0		3
	HKRR1RR2-RR-RR-RR-RR	0	0	0	0	0	0	0	0	0	0	0	0	0	0	0	0	0	0	0	0	0	0	0	0	0	0	2	0	0	0	0	0	0	0	0	0	0	0	0	0	0	0	0	0		2
	HK-HK-HKRRHPt-RR-RR	0	0	0	0	0	0	0	0	0	0	0	0	0	0	0	0	0	0	0	0	0	0	0	0	0	0	1	0	0	0	0	0	0	0	0	0	0	0	0	0	0	0	0	0		1
	HK1HK2RR-HKHPt-HKRR1RR2-RR-RR	0	0	0	0	0	0	0	0	0	0	0	0	0	0	0	0	0	0	0	0	0	0	0	0	0	0	1	0	0	0	0	0	0	0	0	0	0	0	0	0	0	0	0	0		1
	HK-HK-HK1RR1RR2RR3-RR-RR	0	0	0	0	0	0	0	0	0	0	0	0	0	0	0	0	0	0	0	0	0	0	0	0	0	0	0	0	34	0	0	0	0	0	0	0	0	0	0	0	0	0	0	0		34
	HK-HKHPt-HKRR-RR-RR	0	0	0	0	0	0	0	0	0	0	0	0	0	0	0	0	0	0	0	0	0	0	0	0	0	0	0	0	317	0	0	0	0	0	0	0	0	0	0	0	0	0	0	0		317
	HKRR-HKRR1RR2-RR-RR-RR	0	0	0	0	0	0	0	0	0	0	0	0	0	0	0	0	0	0	0	0	0	0	0	0	0	0	0	0	1	0	0	0	0	0	0	0	0	0	0	0	0	0	0	0		1
	HK-HK1HK2-RR-RR-RR	0	0	0	0	0	0	0	0	0	0	0	0	0	0	0	0	0	0	0	0	0	0	0	0	0	0	0	0	1	0	0	0	0	0	0	0	0	0	0	0	0	0	0	0		1
	HK-HK1RR1RR2RR3-RR-RR-RR	0	0	0	0	0	0	0	0	0	0	0	0	0	0	0	0	0	0	0	0	0	0	0	0	0	0	0	0	1	0	0	0	0	0	0	0	0	0	0	0	0	0	0	0		1
	HK-HK-RR-RR-RR1RR2HPt	0	0	0	0	0	0	0	0	0	0	0	0	0	0	0	0	0	0	0	0	0	0	0	0	0	0	0	0	5	0	0	0	0	0	0	0	0	0	0	0	0	0	0	0		5
	HK-HKRR1HPtRR2-HKRR1RR2-RR-RR1RR2	0	0	0	0	0	0	0	0	0	0	0	0	0	0	0	0	0	0	0	0	0	0	0	0	0	0	0	0	1	0	0	0	0	0	0	0	0	0	0	0	0	0	0	0		1
	HKRR-HKRRHPt-RR-RR-RR	0	0	0	0	0	0	0	0	0	0	0	0	0	0	0	0	0	0	0	0	0	0	0	0	0	0	0	0	2	0	0	0	0	0	0	0	0	0	0	0	0	0	0	0		2
	HK-HK-HKRR-HPt-RR	0	0	0	0	0	0	0	0	0	0	0	0	0	0	0	0	0	0	0	0	0	0	0	0	0	0	0	0	1	0	2	0	0	0	0	0	0	0	0	0	0	0	0	0		3
	HKRR-HPt-RR-RR-RR	0	0	0	0	0	0	0	0	0	0	0	0	0	0	0	0	0	0	0	0	0	0	0	0	0	0	0	0	1	0	1	0	0	0	0	0	0	0	0	0	0	0	0	0		2
	HK1RR1RR2RR3-HKRR-HKRR-RR-RR	0	0	0	0	0	0	0	0	0	0	0	0	0	0	0	0	0	0	0	0	0	0	0	0	0	0	0	0	2	0	0	0	0	0	0	0	0	0	0	0	0	0	0	0		2
	HKRRHPt-HKRRHPt-RR-RR-RR	0	0	0	0	0	0	0	0	0	0	0	0	0	0	0	0	0	0	0	0	0	0	0	0	0	0	0	0	1	0	0	0	0	0	0	0	0	0	0	0	0	0	0	0		1
	HK1RR1RR2RR3-HKRR-RR-RR-RR	0	0	0	0	0	0	0	0	0	0	0	0	0	0	0	0	0	0	0	0	0	0	0	0	0	0	0	0	1	0	1	0	0	0	0	0	0	0	0	0	0	0	0	0		2
	HK-HPt-RR-RR-RR1RR2	0	0	0	0	0	0	0	0	0	0	0	0	0	0	0	0	0	0	0	0	0	0	0	0	0	0	0	0	1	0	0	0	0	0	0	0	0	0	0	0	0	0	0	0		1
	HK-HK-HK-HK-HKRR	0	0	0	0	0	0	0	0	0	0	0	0	0	0	0	0	0	0	0	0	0	0	0	0	0	0	0	0	1	0	0	0	0	0	0	0	0	0	0	0	0	0	0	0		1
	HK-HK-HPt-RR-RR	0	0	0	0	0	0	0	0	0	0	0	0	0	0	0	0	0	0	0	0	0	0	0	0	0	0	0	0	17	0	0	0	0	0	0	0	0	0	0	0	0	0	0	0		17
	HK-HKRRHPt-RR-RR-RRHPt	0	0	0	0	0	0	0	0	0	0	0	0	0	0	0	0	0	0	0	0	0	0	0	0	0	0	0	0	1	0	0	0	0	0	0	0	0	0	0	0	0	0	0	0		1
	HK-HK-HK-HKRR-HKRR	0	0	0	0	0	0	0	0	0	0	0	0	0	0	0	0	0	0	0	0	0	0	0	0	0	0	0	0	1	0	0	0	0	0	0	0	0	0	0	0	0	0	0	0		1
operons with 6 genes	HK-HKRR-RR-RR-RR-RR1RR2RR3HPt	0	0	0	0	0	0	0	0	0	0	0	1	0	0	0	0	0	0	0	0	0	0	0	0	0	0	0	0	0	0	0	0	0	0	0	0	0	0	0	0	0	0	0	0		1
	HK-HK-HKRR1HPtRR2-RR-RR-RR	0	0	0	1	0	0	0	0	0	0	0	0	0	0	0	0	0	0	0	0	0	0	0	0	0	0	1	0	0	0	0	0	0	0	0	0	0	0	0	0	0	0	0	0		2
	HK-HK-RR-RR-RR-RR	0	0	0	1	0	0	0	0	0	0	0	0	0	0	0	0	0	0	0	0	0	0	0	0	2	1	5	1	1	0	0	0	0	0	0	0	0	0	0	0	0	0	0	0		11
	HK-HK-HK-HKRR-RR-RR	0	0	0	1	0	0	0	0	0	0	0	0	0	0	0	0	0	0	0	0	0	0	0	0	0	0	1	0	1	0	0	0	0	0	0	0	0	0	0	0	0	0	0	0		3
	HK-HK-HKRR-RR-RR-RR	0	0	0	1	0	0	0	0	0	0	0	0	0	0	0	0	0	0	0	0	0	0	0	0	0	2	2	0	0	0	0	0	0	0	0	0	2	0	0	0	0	0	0	0		7
	HK-HK-HKRR-HKRR1RR2-RR-RR	0	0	0	0	0	0	0	0	0	1	0	0	0	0	0	0	0	0	0	0	0	0	0	1	0	0	0	0	0	0	0	0	0	0	0	0	0	0	0	0	0	0	0	0		2
	HK-HKRR-HKRR-RR-RR-RR1RR2HPt	0	0	0	0	0	0	0	0	0	0	0	1	0	0	0	0	0	0	0	0	0	0	0	0	0	0	0	0	0	0	0	0	0	0	0	0	0	0	0	0	0	0	0	0		1
	HK-HKRR-HKRR-RR-RR-RR	0	0	0	0	0	0	0	0	0	0	0	1	0	0	0	0	0	0	0	0	0	0	0	0	0	0	1	0	0	0	0	0	0	0	0	0	0	0	0	0	0	0	0	0		2
	HKRR-HKRR-HKRR1RR2-HPt-RR-RR	0	0	0	0	0	0	0	0	0	0	0	0	0	0	0	0	0	1	0	0	0	0	0	0	0	0	0	0	0	0	0	0	0	0	0	0	0	0	0	0	0	0	0	0		1
	HK-HK-HK-RR-RR-RR	0	0	0	0	0	0	0	0	0	0	0	0	0	0	0	0	0	0	1	0	0	0	1	0	0	0	1	0	0	0	0	0	0	0	0	0	0	0	0	0	0	0	0	0		3
	HK-HKRR-HKRR-HKRR-RR-RR	0	0	0	0	0	0	0	0	0	0	0	0	0	0	0	0	0	0	1	0	0	0	0	0	0	0	0	0	0	0	0	0	0	0	0	0	0	0	0	0	0	0	0	0		1
	HK-HKHPt-HKRR-HPt-RR-RR	0	0	0	0	0	0	0	0	0	0	0	0	0	0	0	0	0	0	0	0	0	0	0	1	0	0	0	0	0	0	0	0	0	0	0	0	0	0	0	0	0	0	0	0		1
	HK-HKRR-RR-RR-RR-RR	0	0	0	0	0	0	0	0	0	0	0	0	0	0	0	0	0	0	0	0	0	0	0	0	1	1	3	1	0	0	0	0	0	0	0	0	0	0	0	0	0	0	0	0		6
	HK-RR-RR-RR-RR-RR	0	0	0	0	0	0	0	0	0	0	0	0	0	0	0	0	0	0	0	0	0	0	0	0	1	0	0	0	1	0	0	0	0	0	0	0	0	0	0	0	0	0	0	0		2
	HKRRHPt-HKRRHPt-HKRRHPt-RR-RR-RR1RR2HPt	0	0	0	0	0	0	0	0	0	0	0	0	0	0	0	0	0	0	0	0	0	0	0	0	1	0	0	0	0	0	0	0	0	0	0	0	0	0	0	0	0	0	0	0		1
	HKRR-HKRR1RR2-RR-RR-RR-RR	0	0	0	0	0	0	0	0	0	0	0	0	0	0	0	0	0	0	0	0	0	0	0	0	1	0	0	0	0	0	0	0	0	0	0	0	0	0	0	0	0	0	0	0		1
	HK1HK2RR-HKRR-HKRR-HKRR-HKRR-RR	0	0	0	0	0	0	0	0	0	0	0	0	0	0	0	0	0	0	0	0	0	0	0	0	1	0	0	0	0	0	0	0	0	0	0	0	0	0	0	0	0	0	0	0		1
	HK-HK-HKRR-HPt-RR-RR	0	0	0	0	0	0	0	0	0	0	0	0	0	0	0	0	0	0	0	0	0	0	0	0	1	0	0	0	0	0	0	0	0	0	0	0	0	0	0	0	0	0	0	0		1
	HK-HK-HKRR1RR2-RR-RR-RR	0	0	0	0	0	0	0	0	0	0	0	0	0	0	0	0	0	0	0	0	0	0	0	0	8	1	0	0	0	0	0	0	0	0	0	0	0	0	0	0	0	0	0	0		9
	HK-HPt-RR-RR-RR-RR	0	0	0	0	0	0	0	0	0	0	0	0	0	0	0	0	0	0	0	0	0	0	0	0	1	0	0	0	0	0	0	0	0	0	0	0	0	0	0	0	0	0	0	0		1
	HK-HKRR-HKRR-HPt-RR-RR	0	0	0	0	0	0	0	0	0	0	0	0	0	0	0	0	0	0	0	0	0	0	0	0	0	1	0	0	0	0	0	0	0	0	0	0	0	0	0	0	0	0	0	0		1
	HK-RR-RR-RR-RR-RRHPt	0	0	0	0	0	0	0	0	0	0	0	0	0	0	0	0	0	0	0	0	0	0	0	0	0	1	0	0	0	0	0	0	0	0	0	0	0	0	0	0	0	0	0	0		1
	HK-HKRRHPt-RR-RR-RR-RR	0	0	0	0	0	0	0	0	0	0	0	0	0	0	0	0	0	0	0	0	0	0	0	0	0	1	0	0	1	0	0	0	0	0	0	0	0	0	0	0	0	0	0	0		2
	HKRRHPt-HPt-HPt-RR-RR-RR	0	0	0	0	0	0	0	0	0	0	0	0	0	0	0	0	0	0	0	0	0	0	0	0	0	2	0	0	0	0	0	0	0	0	0	0	0	0	0	0	0	0	0	0		2
	HK-HKHPt-RR-RR-RR-RR	0	0	0	0	0	0	0	0	0	0	0	0	0	0	0	0	0	0	0	0	0	0	0	0	0	2	0	0	0	0	0	0	0	0	0	0	0	0	0	0	0	0	0	0		2
	HK-HK-HK-HKRR1HPtRR2-RR-RR	0	0	0	0	0	0	0	0	0	0	0	0	0	0	0	0	0	0	0	0	0	0	0	0	0	1	0	0	0	0	0	0	0	0	0	0	0	0	0	0	0	0	0	0		1
	HK-HK-HPt-RR-RR-RR	0	0	0	0	0	0	0	0	0	0	0	0	0	0	0	0	0	0	0	0	0	0	0	0	0	1	0	0	2	0	1	0	0	0	0	0	0	0	0	0	0	0	0	0		4
	HK-HK-HPt-RR-RR-RR1RR2	0	0	0	0	0	0	0	0	0	0	0	0	0	0	0	0	0	0	0	0	0	0	0	0	0	1	0	0	0	0	0	0	0	0	0	0	0	0	0	0	0	0	0	0		1
	HK-HKRR-HKRR1HPtRR2-HPt-HPt-RR	0	0	0	0	0	0	0	0	0	0	0	0	0	0	0	0	0	0	0	0	0	0	0	0	0	1	0	0	0	0	0	0	0	0	0	0	0	0	0	0	0	0	0	0		1
	HK-HKRR1HPtRR2-HKRR1HPtRR2-HKRRHPt-RR-RR	0	0	0	0	0	0	0	0	0	0	0	0	0	0	0	0	0	0	0	0	0	0	0	0	0	0	1	0	0	0	0	0	0	0	0	0	0	0	0	0	0	0	0	0		1
	HK-HKRR-HKRR1RR2-RR-RR-RR	0	0	0	0	0	0	0	0	0	0	0	0	0	0	0	0	0	0	0	0	0	0	0	0	0	0	1	0	0	0	0	0	0	0	0	0	0	0	0	0	0	0	0	0		1
	HKRR-HKRR-HKRR-HKRR-HKRR-RR	0	0	0	0	0	0	0	0	0	0	0	0	0	0	0	0	0	0	0	0	0	0	0	0	0	0	1	0	0	0	0	0	0	0	0	0	0	0	0	0	0	0	0	0		1
	HK-HK-HK-RR-RR-RRHPt	0	0	0	0	0	0	0	0	0	0	0	0	0	0	0	0	0	0	0	0	0	0	0	0	0	0	3	0	2	0	0	0	0	0	0	0	0	0	0	0	0	0	0	0		5
	HK-HK-HK-HKRR-HKRR1RR2-RR	0	0	0	0	0	0	0	0	0	0	0	0	0	0	0	0	0	0	0	0	0	0	0	0	0	0	1	0	0	0	0	0	0	0	0	0	0	0	0	0	0	0	0	0		1
	HK-HK-HKRR-HKRR-RR-RR	0	0	0	0	0	0	0	0	0	0	0	0	0	0	0	0	0	0	0	0	0	0	0	0	0	0	1	0	0	0	0	0	0	0	0	0	0	0	0	0	0	0	0	0		1
	HKRR1HPtRR2-HKRR1HPtRR2-HKRRHPt-HKRRHPt-RR-RR	0	0	0	0	0	0	0	0	0	0	0	0	0	0	0	0	0	0	0	0	0	0	0	0	0	0	0	0	1	0	0	0	0	0	0	0	0	0	0	0	0	0	0	0		1
	HK-HK-HKHPt-RR-RR-RR	0	0	0	0	0	0	0	0	0	0	0	0	0	0	0	0	0	0	0	0	0	0	0	0	0	0	0	0	2	0	0	0	0	0	0	0	0	0	0	0	0	0	0	0		2
	HK-HKHPt-HKRR-RR-RR-RR	0	0	0	0	0	0	0	0	0	0	0	0	0	0	0	0	0	0	0	0	0	0	0	0	0	0	0	0	1	0	2	0	0	0	0	0	0	0	0	0	0	0	0	0		3
	HK-HK-RR-RR-RR-RRHPt	0	0	0	0	0	0	0	0	0	0	0	0	0	0	0	0	0	0	0	0	0	0	0	0	0	0	0	0	1	0	0	0	0	0	0	0	0	0	0	0	0	0	0	0		1
	HK-HK-HKRRHPt-RR-RR-RR	0	0	0	0	0	0	0	0	0	0	0	0	0	0	0	0	0	0	0	0	0	0	0	0	0	0	0	0	4	0	0	0	0	0	0	0	0	0	0	0	0	0	0	0		4
	HK-HK-HKRR-HKRR1RR2RR3HPt-RR-RR	0	0	0	0	0	0	0	0	0	0	0	0	0	0	0	0	0	0	0	0	0	0	0	0	0	0	0	0	1	0	0	0	0	0	0	0	0	0	0	0	0	0	0	0		1
	HK-HK-HK-HK1RR1RR2RR3-RR-RR	0	0	0	0	0	0	0	0	0	0	0	0	0	0	0	0	0	0	0	0	0	0	0	0	0	0	0	0	1	0	0	0	0	0	0	0	0	0	0	0	0	0	0	0		1
	HK-HK-HKRR1RR2-RR-RR-RR1RR2HPt	0	0	0	0	0	0	0	0	0	0	0	0	0	0	0	0	0	0	0	0	0	0	0	0	0	0	0	0	3	0	0	0	0	0	0	0	0	0	0	0	0	0	0	0		3
	HK-HK-RR-RR-RR-RR1RR2HPt	0	0	0	0	0	0	0	0	0	0	0	0	0	0	0	0	0	0	0	0	0	0	0	0	0	0	0	0	1	0	0	0	0	0	0	0	0	0	0	0	0	0	0	0		1
	HK-HKRR1RR2-RR-RR-RR-RR1RR2HPt	0	0	0	0	0	0	0	0	0	0	0	0	0	0	0	0	0	0	0	0	0	0	0	0	0	0	0	0	1	0	0	0	0	0	0	0	0	0	0	0	0	0	0	0		1
	HKRR-HKRR1HPtRR2-HKRR1HPtRR2-HKRR1RR2-RR-RR	0	0	0	0	0	0	0	0	0	0	0	0	0	0	0	0	0	0	0	0	0	0	0	0	0	0	0	0	1	0	0	0	0	0	0	0	0	0	0	0	0	0	0	0		1
	HK-HK-HKRR1RR2RR3HPt-RR-RR-RR	0	0	0	0	0	0	0	0	0	0	0	0	0	0	0	0	0	0	0	0	0	0	0	0	0	0	0	0	1	0	0	0	0	0	0	0	0	0	0	0	0	0	0	0		1
	HK-HK-HK-HPt-RR-RR	0	0	0	0	0	0	0	0	0	0	0	0	0	0	0	0	0	0	0	0	0	0	0	0	0	0	0	0	6	0	0	0	0	0	0	0	0	0	0	0	0	0	0	0		6
	HK-HK1RR1RR2RR3-HKRR-RR-RR-RR	0	0	0	0	0	0	0	0	0	0	0	0	0	0	0	0	0	0	0	0	0	0	0	0	0	0	0	0	0	0	2	0	0	0	0	0	0	0	0	0	0	0	0	0		2
	HK-HK-HK-HKRR-HPt-RR	0	0	0	0	0	0	0	0	0	0	0	0	0	0	0	0	0	0	0	0	0	0	0	0	0	0	0	0	0	0	2	0	0	0	0	0	0	0	0	0	0	0	0	0		2
	HKHPt-HKRR-HKRR-HKRR1RR2-RR-RR	0	0	0	0	0	0	0	0	0	0	0	0	0	0	0	0	0	0	0	0	0	0	0	0	0	0	0	0	0	0	1	0	0	0	0	0	0	0	0	0	0	0	0	0		1
	RR-RR-RR-RR-RR-RR	0	0	0	0	0	0	0	0	0	0	0	0	0	0	0	0	0	0	0	0	0	0	0	0	0	0	0	0	0	0	0	0	0	0	0	0	0	0	0	0	0	0	0	1		1
operons with 7 genes	HK-HK-HKRR-RR-RR-RR-RR	0	0	0	1	0	0	0	0	0	0	0	0	0	0	0	0	0	0	0	0	0	0	0	0	2	0	5	1	0	0	0	0	0	0	0	0	0	0	0	0	0	0	0	0		9
	HK-HK-HK-HK-HK-HK-HKRR1RR2	0	0	0	1	0	0	0	0	0	0	0	0	0	0	0	0	0	0	0	0	0	0	0	0	0	0	0	0	0	0	0	0	0	0	0	0	0	0	0	0	0	0	0	0		1
	HK-HK-HKRR-HKRR-RR-RR-RR	0	0	0	1	0	0	0	0	0	0	0	0	0	0	0	0	0	0	0	0	0	0	0	0	0	0	0	2	0	0	0	0	0	0	0	0	0	0	0	0	0	0	0	0		3
	HK-HK-HKRR-HKRR1RR2-RR-RR-RR	0	0	0	1	0	0	0	0	0	0	0	0	0	0	0	0	0	0	0	0	0	0	0	0	0	0	0	0	0	0	0	0	0	0	0	0	0	0	0	0	0	0	0	0		1
	HK-HK-HK1RR1RR2RR3-HKRR-HKRR-RR-RR	0	0	0	1	0	0	0	0	0	0	0	0	0	0	0	0	0	0	0	0	0	0	0	0	0	0	0	0	0	0	0	0	0	0	0	0	0	0	0	0	0	0	0	0		1
	HK-HK-HK1HK2-HKRR1RR2-HKRR1RR2-RR-RR1RR2	0	0	0	0	1	0	0	0	0	0	0	0	0	0	0	0	0	0	0	0	0	0	0	0	0	0	0	0	0	0	0	0	0	0	0	0	0	0	0	0	0	0	0	0		1
	HK-HK-HK-HK-HK-HK-HK	0	0	0	0	0	0	0	0	0	0	0	1	0	0	0	0	0	0	0	0	0	0	0	0	0	0	0	0	0	0	0	0	0	0	0	0	0	0	0	0	0	0	0	0		1
	HK-HKRR-HKRR-RR-RR-RR-RR1RR2RR3HPt	0	0	0	0	0	0	0	0	0	0	0	1	0	0	0	0	0	0	0	0	0	0	0	0	0	0	0	0	0	0	0	0	0	0	0	0	0	0	0	0	0	0	0	0		1
	HK-HK-HK-HKRR-RR-RR-RR1RR2RR3HPt	0	0	0	0	0	0	0	0	0	0	0	1	0	0	0	0	0	0	0	0	0	0	0	0	0	0	0	0	0	0	0	0	0	0	0	0	0	0	0	0	0	0	0	0		1
	HK-HK-HK-HK-HK-HKRR-HKRR	0	0	0	0	0	0	0	0	0	0	0	1	0	0	0	0	0	0	0	0	0	0	0	0	0	0	0	0	0	0	0	0	0	0	0	0	0	0	0	0	0	0	0	0		1
	HK-HKRR-HKRR-HKRR-HKRR-RR-RR	0	0	0	0	0	0	0	0	0	0	0	2	0	0	0	0	0	0	0	0	0	0	0	0	0	0	0	0	0	0	0	0	0	0	0	0	0	0	0	0	0	0	0	0		2
	HK-HK-HK-HK-HKRR-HKRR-RR	0	0	0	0	0	0	0	0	0	0	0	1	0	0	0	0	0	0	0	0	0	0	0	0	0	0	0	0	0	0	0	0	0	0	0	0	0	0	0	0	0	0	0	0		1
	HK-HKHPt1HPt2-HKRR1HPtRR2-RR-RR-RR-RR	0	0	0	0	0	0	0	0	0	0	0	0	0	0	0	0	0	0	1	0	0	0	0	0	0	0	0	0	0	0	0	0	0	0	0	0	0	0	0	0	0	0	0	0		1
	HK-HKRR-HKRR-HKRR-RR-RR-RR	0	0	0	0	0	0	0	0	0	0	0	0	0	0	0	0	0	0	0	0	0	1	0	0	0	0	0	0	0	0	0	0	0	0	0	0	0	0	0	0	0	0	0	0		1
	HK-HK1HK2RR-RR-RR-RR-RR-RR	0	0	0	0	0	0	0	0	0	0	0	0	0	0	0	0	0	0	0	0	0	0	0	0	1	0	0	0	0	0	0	0	0	0	0	0	0	0	0	0	0	0	0	0		1
	HK-HK-HKRR1HPtRR2-RR-RR-RR-RR	0	0	0	0	0	0	0	0	0	0	0	0	0	0	0	0	0	0	0	0	0	0	0	0	1	0	0	0	0	0	0	0	0	0	0	0	0	0	0	0	0	0	0	0		1
	HK-HK-HK-RR-RR-RR-RR1RR2RR3	0	0	0	0	0	0	0	0	0	0	0	0	0	0	0	0	0	0	0	0	0	0	0	0	0	1	0	0	0	0	0	0	0	0	0	0	0	0	0	0	0	0	0	0		1
	HKRR-HKRR1RR2-HKRRHPt-RR-RR-RR-RR	0	0	0	0	0	0	0	0	0	0	0	0	0	0	0	0	0	0	0	0	0	0	0	0	0	1	0	0	0	0	0	0	0	0	0	0	0	0	0	0	0	0	0	0		1
	HKRR1RR2-HPt-RR-RR-RR-RR-RR	0	0	0	0	0	0	0	0	0	0	0	0	0	0	0	0	0	0	0	0	0	0	0	0	0	0	1	0	0	0	0	0	0	0	0	0	0	0	0	0	0	0	0	0		1
	HK-HK-HK-HK-HKRR-RR-RR1RR2	0	0	0	0	0	0	0	0	0	0	0	0	0	0	0	0	0	0	0	0	0	0	0	0	0	0	1	0	0	0	0	0	0	0	0	0	0	0	0	0	0	0	0	0		1
	HK-HK-HK-HK-HK-HK-RR	0	0	0	0	0	0	0	0	0	0	0	0	0	0	0	0	0	0	0	0	0	0	0	0	0	0	1	0	0	0	0	0	0	0	0	0	0	0	0	0	0	0	0	0		1
	HK-HKRR-HKRR1RR2-RR-RR-RR-RR	0	0	0	0	0	0	0	0	0	0	0	0	0	0	0	0	0	0	0	0	0	0	0	0	0	0	1	0	0	0	0	0	0	0	0	0	0	0	0	0	0	0	0	0		1
	HK-HK-HK-RR-RR-RR-RRHPt	0	0	0	0	0	0	0	0	0	0	0	0	0	0	0	0	0	0	0	0	0	0	0	0	0	0	2	0	0	0	0	0	0	0	0	0	0	0	0	0	0	0	0	0		2
	HK-HK-RR-RR-RR-RR-RR	0	0	0	0	0	0	0	0	0	0	0	0	0	0	0	0	0	0	0	0	0	0	0	0	0	0	1	0	0	0	0	0	0	0	0	0	0	0	0	0	0	0	0	0		1
	HK-HK-HK-HKRR-RR-RR-RR	0	0	0	0	0	0	0	0	0	0	0	0	0	0	0	0	0	0	0	0	0	0	0	0	0	0	2	0	0	0	0	0	0	0	0	0	0	0	0	0	0	0	0	0		2
	HK-HK-HK-RR-RR-RR-RR	0	0	0	0	0	0	0	0	0	0	0	0	0	0	0	0	0	0	0	0	0	0	0	0	0	0	1	0	2	0	0	0	0	0	0	0	0	0	0	0	0	0	0	0		3
	HK-HKRR1RR2-HKRRHPt-RR-RR-RR1RR2HPt-RR1RR2HPt	0	0	0	0	0	0	0	0	0	0	0	0	0	0	0	0	0	0	0	0	0	0	0	0	0	0	0	0	1	0	0	0	0	0	0	0	0	0	0	0	0	0	0	0		1
	HK-HK-HPt-RR-RR-RR-RR	0	0	0	0	0	0	0	0	0	0	0	0	0	0	0	0	0	0	0	0	0	0	0	0	0	0	0	0	4	0	0	0	0	0	0	0	0	0	0	0	0	0	0	0		4
	HK-HK-HKRR1RR2-RR-RR-RR-RR1RR2HPt	0	0	0	0	0	0	0	0	0	0	0	0	0	0	0	0	0	0	0	0	0	0	0	0	0	0	0	0	4	0	0	0	0	0	0	0	0	0	0	0	0	0	0	0		4
	HK-HK-HKRRHPt-RR-RR-RR-RR	0	0	0	0	0	0	0	0	0	0	0	0	0	0	0	0	0	0	0	0	0	0	0	0	0	0	0	0	1	0	0	0	0	0	0	0	0	0	0	0	0	0	0	0		1
	HK-HK-HK1RR1RR2RR3-RR-RR-RR-RR	0	0	0	0	0	0	0	0	0	0	0	0	0	0	0	0	0	0	0	0	0	0	0	0	0	0	0	0	0	0	1	0	0	0	0	0	0	0	0	0	0	0	0	0		1
	HK-HKRR-HKRR1RR2-HKRR1RR2-RR-RR-RR	0	0	0	0	0	0	0	0	0	0	0	0	0	0	0	0	0	0	0	0	0	0	0	0	0	0	0	0	0	0	1	0	0	0	0	0	0	0	0	0	0	0	0	0		1
	HKRR-RR-RR-RR-RR-RR-RR	0	0	0	0	0	0	0	0	0	0	0	0	0	0	0	0	0	0	0	0	0	0	0	0	0	0	0	0	0	0	0	0	0	0	0	0	0	1	0	0	0	0	0	0		1
operons with 8 genes	HK-HK-HKRR-HKRR-HKRRHPt-RR-RR-RR	0	0	0	0	0	0	0	0	0	1	0	0	0	0	0	0	0	0	0	0	0	0	0	0	0	0	0	0	0	0	0	0	0	0	0	0	0	0	0	0	0	0	0	0		1
	HK-HK-HKRR-HKRR-HKRR1HPtRR2-RR-RR-RR	0	0	0	0	0	0	0	0	0	0	0	1	0	0	0	0	0	0	0	0	0	0	0	0	0	0	0	0	0	0	0	0	0	0	0	0	0	0	0	0	0	0	0	0		1
	HK-HKRR-HKRR-HKRR1RR2-RR-RR-RR-RR	0	0	0	0	0	0	0	0	0	0	0	0	1	0	0	0	0	0	0	0	0	0	0	0	0	0	0	0	0	0	0	0	0	0	0	0	0	0	0	0	0	0	0	0		1
	HK-HK-HK1RR1RR2RR3-HKRR-HKRR-RR-RR-RR	0	0	0	0	0	0	0	0	0	0	0	0	0	0	0	0	1	0	0	0	0	0	0	0	0	0	0	0	0	0	0	0	0	0	0	0	0	0	0	0	0	0	0	0		1
	HK-HK-HK-RR-RR-RR-RR-RRHPt	0	0	0	0	0	0	0	0	0	0	0	0	0	0	0	0	0	0	0	0	0	0	0	0	0	1	0	0	0	0	0	0	0	0	0	0	0	0	0	0	0	0	0	0		1
	HK-HK-HKRR-RR-RR-RR-RR-RR	0	0	0	0	0	0	0	0	0	0	0	0	0	0	0	0	0	0	0	0	0	0	0	0	0	0	2	0	0	0	0	0	0	0	0	0	1	0	0	0	0	0	0	0		3
	HK-HK-HK-RR-RR-RR-RR-RR	0	0	0	0	0	0	0	0	0	0	0	0	0	0	0	0	0	0	0	0	0	0	0	0	0	0	1	0	0	0	0	0	0	0	0	0	0	0	0	0	0	0	0	0		1
	HK-HK-RR-RR-RR-RR-RR-RR	0	0	0	0	0	0	0	0	0	0	0	0	0	0	0	0	0	0	0	0	0	0	0	0	0	0	1	0	0	0	0	0	0	0	0	0	0	0	0	0	0	0	0	0		1
	HK1HK2RR1RR2-HKRR-HKRR-HKRRHPt-RR-RR-RR-RR	0	0	0	0	0	0	0	0	0	0	0	0	0	0	0	0	0	0	0	0	0	0	0	0	0	0	1	0	0	0	0	0	0	0	0	0	0	0	0	0	0	0	0	0		1
	HK-HKRR-HKRR1RR2-RR-RR-RR-RR-RR	0	0	0	0	0	0	0	0	0	0	0	0	0	0	0	0	0	0	0	0	0	0	0	0	0	0	0	2	0	0	0	0	0	0	0	0	0	0	0	0	0	0	0	0		2
	HK-HK-HK-HKRRHPt-RR-RR-RR-RR1RR2HPt	0	0	0	0	0	0	0	0	0	0	0	0	0	0	0	0	0	0	0	0	0	0	0	0	0	0	0	0	1	0	0	0	0	0	0	0	0	0	0	0	0	0	0	0		1
	HK-HK-HPt-RR-RR-RR-RR-RR	0	0	0	0	0	0	0	0	0	0	0	0	0	0	0	0	0	0	0	0	0	0	0	0	0	0	0	0	1	0	0	0	0	0	0	0	0	0	0	0	0	0	0	0		1
	HK-HK-HK-HPt-RR-RR-RR-RR	0	0	0	0	0	0	0	0	0	0	0	0	0	0	0	0	0	0	0	0	0	0	0	0	0	0	0	0	119	0	0	0	0	0	0	0	0	0	0	0	0	0	0	0		119
	HK-HKRR-RR-RR-RR-RR-RR-RR	0	0	0	0	0	0	0	0	0	0	0	0	0	0	0	0	0	0	0	0	0	0	0	0	0	0	0	0	0	0	1	0	0	0	0	0	0	0	0	0	0	0	0	0		1
operons with 9 genes	HK-HK-HK-HK-RR-RR-RR-RR-RR1RR2	0	0	0	0	0	0	0	0	0	0	0	0	0	0	0	0	0	0	0	0	0	0	0	0	0	0	1	0	0	0	0	0	0	0	0	0	0	0	0	0	0	0	0	0		1
	HK-HK-HK-RR-RR-RR-RR-RR-RR	0	0	0	0	0	0	0	0	0	0	0	0	0	0	0	0	0	0	0	0	0	0	0	0	0	0	1	0	0	0	0	0	0	0	0	0	0	0	0	0	0	0	0	0		1
	HK-HK-HKRR-HKRR-HKRR1RR2-RR-RR-RR-RR	0	0	0	0	0	0	0	0	0	0	0	0	0	0	0	0	0	0	0	0	0	0	0	0	0	1	0	0	0	0	0	0	0	0	0	0	0	0	0	0	0	0	0	0		1
operons with 10 genes	HK-HK-HK-HK-HPt-RR-RR-RR-RR-RR1RR2	0	0	0	0	0	0	0	0	0	0	0	0	0	0	0	0	0	0	0	0	0	0	0	0	0	0	1	0	0	0	0	0	0	0	0	0	0	0	0	0	0	0	0	0		1
operons with 11 genes	HK-HK-HKRR-HKRR-RR-RR-RR-RR-RR-RR-RR	0	0	0	0	0	0	0	0	0	0	0	0	0	0	0	0	0	0	0	0	0	0	0	0	0	0	1	0	0	0	0	0	0	0	0	0	0	0	0	0	0	0	0	0		1
	HK-HK-HKRR-HKRR1RR2-HKRR1RR2-HKRR1RR2-RR-RR-RR-RR-RR	0	0	0	0	0	0	0	0	1	0	0	0	0	0	0	0	0	0	0	0	0	0	0	0	0	0	0	0	0	0	0	0	0	0	0	0	0	0	0	0	0	0	0	0		1
	HK-HK1HK2-HKRR-HKRR-HKRR-HKRR1R2-HKRR1R2-HKRR1R2-RR-RR-RR	0	0	0	0	0	0	0	0	0	0	0	1	0	0	0	0	0	0	0	0	0	0	0	0	0	0	0	0	0	0	0	0	0	0	0	0	0	0	0	0	0	0	0	0		1
operons with 17 genes	HK-HK-HK-HK-HK-HK-HK-HK-HK-HK-HK-HK-HK-HK-HK-HK-HK	0	0	0	0	0	0	0	0	0	0	0	0	0	0	0	0	0	0	0	0	0	0	0	0	0	0	0	0	0	0	0	0	0	0	0	0	0	0	0	1	0	0	0	0		1

## Sheet: Hoja2
>ActinobacteriaActinobacteria	20.6446	75.8216	0.325111	0.402855	34.7247	59.5471	0.0777087	0.0111012	0	HK orphan=2921	HK next to RR=10728	total HK=14149	total RR=18016
>AquificaeAquificae	37.7358	58.4906	0.943396	0	46.1039	40.2597	0	0	0	HK orphan=40	HK next to RR=62	total HK=106	total RR=154
>ArmatimonadetesArmatimonadetes	50	50	0	0	62.5	25	0	0	0	HK orphan=4	HK next to RR=4	total HK=8	total RR=16
>BacteroidetesBacteroidetes	31.3338	54.9753	1.52905	0.611621	47.7802	38.5707	0.0990262	0.940749	0.0495131	HK orphan=1332	HK next to RR=2337	total HK=4251	total RR=6059
>ChlorobiChlorobi	37.037	40.7407	3.08642	0	31.383	35.1064	0.531915	0	0	HK orphan=60	HK next to RR=66	total HK=162	total RR=188
>CaldisericaCaldiserica	28.5714	71.4286	0	0	0	83.3333	0	0	0	HK orphan=2	HK next to RR=5	total HK=7	total RR=6
>ChlamydiaeChlamydiae	65.6151	34.3849	0	0	27.044	68.5535	0	0.628931	0	HK orphan=208	HK next to RR=109	total HK=317	total RR=159
>LentisphaeraeLentisphaerae	41.1765	52.9412	0	0	35.2941	52.9412	0	0	0	HK orphan=7	HK next to RR=9	total HK=17	total RR=17
>VerrucomicrobiaVerrucomicrobia	24.9169	59.1362	0.664452	0	36.4606	37.9531	0.426439	0.639659	0	HK orphan=75	HK next to RR=178	total HK=301	total RR=469
>ChloroflexiChloroflexi	32.4074	51.5046	1.04167	1.15741	36.036	40.0901	0.0900901	0.27027	0	HK orphan=280	HK next to RR=445	total HK=864	total RR=1110
>ChrysiogenetesChrysiogenetes	48.3871	16.129	0	3.22581	70.9091	9.09091	0	0	0	HK orphan=15	HK next to RR=5	total HK=31	total RR=55
>CyanobacteriaCyanobacteria	56.4964	25.9854	0.467153	0.0583942	50.6636	18.4571	0.103691	0.456242	0.0622148	HK orphan=1935	HK next to RR=890	total HK=3425	total RR=4822
>DeferribacteresDeferribacteres	36.036	53.1532	1.8018	0.900901	39.6341	35.9756	0	3.65854	0	HK orphan=40	HK next to RR=59	total HK=111	total RR=164
>DeinococcusThermusDeinococcusThermus	31.0056	60.8939	1.11732	0.837989	37.931	46.9828	0	0	0.215517	HK orphan=111	HK next to RR=218	total HK=358	total RR=464
>DictyoglomiDictyoglomi	30.7692	61.5385	0	0	42.8571	57.1429	0	0	0	HK orphan=4	HK next to RR=8	total HK=13	total RR=14
>ElusimicrobiaElusimicrobia	60	20	0	0	66.6667	16.6667	0	0	0	HK orphan=3	HK next to RR=1	total HK=5	total RR=6
>AcidobacteriaAcidobacteria	28.655	58.4795	0	1.46199	41.4105	36.1664	0.180832	0.180832	0.180832	HK orphan=98	HK next to RR=200	total HK=342	total RR=553
>FibrobacteresFibrobacteres	0	75	0	0	33.3333	25	0	0	0	HK orphan=0	HK next to RR=3	total HK=4	total RR=12
>FirmicutesFirmicutes	12.1536	84.8194	0.341074	0.369497	29.3204	65.9565	0.0795668	0.0618853	0.143662	HK orphan=4276	HK next to RR=29842	total HK=35183	total RR=45245
>FusobacteriaFusobacteria	10.4046	86.9942	0.289017	0	40.8015	54.827	0.546448	0.182149	0	HK orphan=36	HK next to RR=301	total HK=346	total RR=549
>GemmatimonadetesGemmatimonadetes	20	65	0	2.5	28.8136	44.0678	0	3.38983	0	HK orphan=8	HK next to RR=26	total HK=40	total RR=59
>NitrospinaeNitrospinae	33.3333	61.1111	0	0	46.1538	28.2051	0	0	0	HK orphan=6	HK next to RR=11	total HK=18	total RR=39
>NitrospiraeNitrospirae	11.7647	61.1765	2.35294	1.17647	30.0613	31.9018	0	1.22699	0	HK orphan=10	HK next to RR=52	total HK=85	total RR=163
>PlanctomycetesPlanctomycetes	37.9121	48.9011	0.3663	0.18315	53.5273	23.545	0.881834	1.41093	0	HK orphan=207	HK next to RR=267	total HK=546	total RR=1134
>AlphaproteobacteriaAlphaproteobacteria	32.4266	51.8135	0.841969	2.83895	42.0911	30.8265	0.719286	0.757819	0.0064222	HK orphan=3004	HK next to RR=4800	total HK=9264	total RR=15571
>BetaproteobacteriaBetaproteobacteria	13.038	77.2065	0.459084	0.941122	27.8532	48.5914	0.202254	1.30743	0.02167	HK orphan=1136	HK next to RR=6727	total HK=8713	total RR=13844
>DeltaproteobacteriaDeltaproteobacteria	35.5787	39.0377	1.11834	0.83225	40.2195	23.8709	0.461196	1.01781	0	HK orphan=1368	HK next to RR=1501	total HK=3845	total RR=6288
>EpsilonproteobacteriaEpsilonproteobacteria	24.197	72.4992	0.367085	0.305904	48.8525	40.8973	0.0172563	6.67817	0	HK orphan=791	HK next to RR=2370	total HK=3269	total RR=5795
>GammaproteobacteriaGammaproteobacteria	11.8589	81.2364	0.412119	0.24797	26.4125	53.2692	0.455743	3.27722	0.0160311	HK orphan=6791	HK next to RR=46520	total HK=57265	total RR=87330
>ZetaproteobacteriaZetaproteobacteria	10	90	0	0	21.9512	43.9024	0	0	0	HK orphan=2	HK next to RR=18	total HK=20	total RR=41
>SpirochaetesSpirochaetes	35.9328	45.2606	0.0944109	0.0188822	50.5053	30.2804	0.0378979	0.126326	0	HK orphan=1903	HK next to RR=2397	total HK=5296	total RR=7916
>SynergistetesSynergistetes	21.2766	75.5319	0	1.06383	39.7436	45.5128	0.641026	1.92308	0	HK orphan=20	HK next to RR=71	total HK=94	total RR=156
>TenericutesTenericutes	1.26582	98.7342	0	0	27.1028	72.8972	0	0	0	HK orphan=1	HK next to RR=78	total HK=79	total RR=107
>ThermodesulfobacteriaThermodesulfobacteria	36	60	0	0	37.5	37.5	0	0	0	HK orphan=9	HK next to RR=15	total HK=25	total RR=40
>ThermotogaeThermotogae	38.3648	58.4906	0	0.628931	42.5926	43.0556	0	2.31481	0	HK orphan=61	HK next to RR=93	total HK=159	total RR=216
>CrenarchaeotaCrenarchaeota	50	50	0	0	76.1905	23.8095	0	0	0	HK orphan=5	HK next to RR=5	total HK=10	total RR=21
>EuryarchaeotaEuryarchaeota	69.3726	18.6104	0.425381	0.106345	51.5632	23.1176	0	0.0440335	0	HK orphan=1957	HK next to RR=525	total HK=2821	total RR=2271
>ThaumarchaeotaThaumarchaeota	35.7798	40.367	0.917431	0	50.8571	25.1429	0	0	0	HK orphan=39	HK next to RR=44	total HK=109	total RR=175
>EuglenozoaEuglenozoa	45.1613	0	0	0	100	0	0	0	0	HK orphan=14	HK next to RR=0	total HK=31	total RR=2
>MicrosporidiansMicrosporidians	100	0	0	0	100	0	0	0	0	HK orphan=1	HK next to RR=0	total HK=1	total RR=2
>AscomycetesAscomycetes	100	0	0	0	100	0	0	0	0	HK orphan=45	HK next to RR=0	total HK=45	total RR=68
>BasidiomycetesBasidiomycetes	100	0	0	0	100	0	0	0	0	HK orphan=1	HK next to RR=0	total HK=1	total RR=4
>EudicotsEudicots	100	0	0	0	59.1837	0	0	0	0	HK orphan=12	HK next to RR=0	total HK=12	total RR=98
0 species
